# Supplementary material for: {6,6′-Dimeth­oxy-2,2′-[2,2-dimethyl­propane-1,3-diylbis(nitrilo­methyl­idyne)]diphenolato}nickel(II) 1.78-hydrate
Source: Acta Crystallogr Sect E Struct Rep Online. 2009 Apr 25;65(Pt 5):m570–1. doi: 10.1107/S1600536809014500 (PMC2977614; doi:10.1107/S1600536809014500)
Supplement: Supplementary file 2 [file e-65-0m570-Isup2.hkl]

# 
# h,k,l, Fc-squared, Fo-squared, sigma(Fo-squared) and status flag 
# 
data_I
_shelx_title ' hk3_0m in C2/c (100K)' 
_shelx_refln_list_code          4 
_shelx_F_calc_maximum      470.56 
_exptl_crystal_F_000      1934.80 
_reflns_d_resolution_high  0.6919 
 
loop_ 
 _symmetry_equiv_pos_as_xyz 
 'x, y, z' 
 '-x, y, -z+1/2' 
 'x+1/2, y+1/2, z' 
 '-x+1/2, y+1/2, -z+1/2' 
 '-x, -y, -z' 
 'x, -y, z-1/2' 
 '-x+1/2, -y+1/2, -z' 
 'x+1/2, -y+1/2, z-1/2' 
 
_cell_length_a    23.2513 
_cell_length_b     9.2709 
_cell_length_c    20.8024 
_cell_angle_alpha  90.000 
_cell_angle_beta  111.291 
_cell_angle_gamma  90.000 
 
_shelx_F_squared_multiplier     1.000 
 
loop_ 
 _refln_index_h 
 _refln_index_k 
 _refln_index_l 
 _refln_F_squared_calc 
 _refln_F_squared_meas 
 _refln_F_squared_sigma 
 _refln_observed_status 
   4   0   0    22400.10    22015.00    307.14 o 
   6   0   0     4348.46     4139.16    106.58 o 
   8   0   0      321.46      108.90     38.39 o 
  10   0   0    28898.30    28011.39   1043.90 o 
  12   0   0     4441.32     3724.76    110.39 o 
  14   0   0       60.20       50.01     56.95 o 
  16   0   0        3.49      -20.82     49.69 o 
  18   0   0      461.79      347.79     80.88 o 
  20   0   0      993.23     1046.72    110.82 o 
  22   0   0      708.81      555.81    137.13 o 
  24   0   0     2749.14     2466.37    242.86 o 
  26   0   0     6060.13     5822.10    375.34 o 
  28   0   0     1856.09     2009.44    247.61 o 
  30   0   0     1400.78     1414.79    225.02 o 
   1   1   0     3768.67     2452.31    201.71 o 
   3   1   0       94.50      -12.28     12.28 o 
   5   1   0    29274.22    29985.79    246.58 o 
   7   1   0     8801.26     8940.47    106.72 o 
   9   1   0    12515.18    11806.27    138.04 o 
  11   1   0    37911.22    39980.42    369.91 o 
  13   1   0    26934.90    26385.17    304.62 o 
  15   1   0     8046.57     7983.61    162.63 o 
  17   1   0     3374.55     3263.98    111.04 o 
  19   1   0    11197.86    10715.50    232.62 o 
  21   1   0     6575.19     6454.18    248.35 o 
  23   1   0     8170.88     7689.58    243.08 o 
  25   1   0     7877.01     7098.91    335.38 o 
  27   1   0     1453.20     1252.04    147.01 o 
  29   1   0     4568.85     4540.22    242.47 o 
  31   1   0     1176.54     1151.82    143.18 o 
   0   2   0    24175.32    24725.61    556.70 o 
   2   2   0     3031.78     3115.35    103.72 o 
   4   2   0     1948.88     2030.58     75.75 o 
   6   2   0    42700.44    42572.99    425.31 o 
   8   2   0    10012.80    10693.51    116.84 o 
  10   2   0     8008.33     8086.86    110.45 o 
  12   2   0      628.21      640.95     43.01 o 
  14   2   0      482.54      502.23     46.23 o 
  16   2   0      378.89      393.76     47.99 o 
  18   2   0      439.89      441.63     71.26 o 
  20   2   0      653.01      501.93     84.94 o 
  22   2   0     1800.10     1265.83    111.12 o 
  24   2   0     1873.65     1829.08    130.40 o 
  26   2   0     3951.39     3929.50    185.55 o 
  28   2   0     5817.65     5821.48    520.20 o 
  30   2   0     3808.45     4032.30    232.07 o 
   1   3   0      162.04      105.95     28.58 o 
   3   3   0    45233.90    45575.00    585.81 o 
   5   3   0    11158.08    12310.80    209.88 o 
   7   3   0    13608.03    13578.63    179.03 o 
   9   3   0       36.15       94.20     30.53 o 
  11   3   0     4634.02     4479.94     84.23 o 
  13   3   0    19541.45    19322.83    250.97 o 
  15   3   0     6786.60     6707.31    134.66 o 
  17   3   0     6185.15     6233.77    156.62 o 
  19   3   0      718.91      853.24     79.38 o 
  21   3   0     2762.89     2769.37    138.66 o 
  23   3   0     3596.31     3547.30    198.39 o 
  25   3   0     1179.54     1387.85    141.24 o 
  27   3   0     1828.42     1889.72    134.59 o 
  29   3   0       10.19      -29.02    134.87 o 
   0   4   0     6857.64     6304.16    199.91 o 
   2   4   0    14324.63    13737.59    205.36 o 
   4   4   0     4604.31     4474.58    112.63 o 
   6   4   0    28209.18    28429.65    419.13 o 
   8   4   0     3116.89     3278.05     87.55 o 
  10   4   0     1507.76     1467.28     79.18 o 
  12   4   0     3227.60     3209.91    106.98 o 
  14   4   0      250.91      178.37     76.82 o 
  16   4   0    14039.76    14085.03    435.30 o 
  18   4   0      377.47      309.13    160.08 o 
  20   4   0      291.41      166.93    114.55 o 
  22   4   0       20.83       39.96    132.49 o 
  24   4   0      716.05      337.96    112.47 o 
  26   4   0       30.36       73.03    102.59 o 
  28   4   0       91.07       87.35    112.05 o 
   1   5   0      352.85      277.84     45.83 o 
   3   5   0      990.32     1202.13     83.94 o 
   5   5   0       62.64       18.25     31.34 o 
   7   5   0     2043.41     1912.61     89.99 o 
   9   5   0     2775.56     2690.96     92.02 o 
  11   5   0      183.29      113.58     65.49 o 
  13   5   0     8817.10     8959.36    228.11 o 
  15   5   0      653.95      836.78    113.33 o 
  17   5   0      465.46      549.72    131.48 o 
  19   5   0     5746.96     5556.29    272.56 o 
  21   5   0     3680.75     3765.97    296.19 o 
  23   5   0     2860.08     2878.58    397.46 o 
  25   5   0      713.84      517.82    223.83 o 
  27   5   0      241.06      586.80    244.76 o 
  29   5   0      300.48      196.23    186.72 o 
   0   6   0     1477.63     1443.53    115.10 o 
   2   6   0       42.34       62.52     27.84 o 
   4   6   0     6859.20     6934.17    193.97 o 
   6   6   0     3891.10     3790.88    125.10 o 
   8   6   0     2775.66     2745.69    113.12 o 
  10   6   0     3881.32     3774.65    145.31 o 
  12   6   0       59.75       -8.77     54.74 o 
  14   6   0      525.19      598.06    186.82 o 
  16   6   0      118.61       23.47     82.62 o 
  18   6   0      697.67      375.30    137.93 o 
  20   6   0     1234.94      982.61    196.64 o 
  22   6   0      748.11      488.34    163.54 o 
  24   6   0      411.25      460.74    220.73 o 
  26   6   0       21.16      328.72    189.81 o 
   1   7   0       17.48      -24.31     29.23 o 
   3   7   0     2018.06     1865.12    133.83 o 
   5   7   0      546.54      526.05     71.79 o 
   7   7   0      300.80      293.24     60.95 o 
   9   7   0        9.12       32.95     35.96 o 
  11   7   0        9.66       61.97     52.85 o 
  13   7   0     1239.34     1141.07    108.29 o 
  15   7   0      225.01       87.16     98.20 o 
  17   7   0      324.77      276.82    134.52 o 
  19   7   0      720.23      518.88    166.75 o 
  21   7   0     1036.93      915.03    208.79 o 
  23   7   0       59.02      -48.72    173.88 o 
  25   7   0       32.71       14.03    183.63 o 
   0   8   0      301.27      113.99     92.16 o 
   2   8   0       66.88       16.89     48.13 o 
   4   8   0     2354.45     2689.36    135.39 o 
   6   8   0       30.07       26.52     72.85 o 
   8   8   0        3.00       33.41     80.30 o 
  10   8   0        0.05       15.68     51.60 o 
  12   8   0      789.67      640.23    101.61 o 
  14   8   0      891.13      684.50    175.18 o 
  16   8   0      136.20      118.05    131.08 o 
  18   8   0      131.44       -6.18    114.98 o 
  20   8   0        0.38      -78.22    125.78 o 
  22   8   0       72.53      -19.80    133.20 o 
  24   8   0      268.26      459.84    191.95 o 
   1   9   0      119.36       32.58     67.47 o 
   3   9   0        1.24       -6.64     92.95 o 
   5   9   0      319.96      168.42     93.60 o 
   7   9   0     2012.63     2019.21    226.09 o 
   9   9   0       28.00      142.92    120.72 o 
  11   9   0      231.91      105.41    109.33 o 
  13   9   0        2.84      -71.12    111.04 o 
  15   9   0      148.67      122.69    132.07 o 
  17   9   0      170.02      113.97    118.61 o 
  19   9   0      204.62      207.19    149.08 o 
  21   9   0      708.06      730.21    439.92 o 
  23   9   0      324.46      273.18    152.80 o 
   0  10   0     2032.29     1938.00    214.27 o 
   2  10   0      464.40      480.26    112.76 o 
   4  10   0     1426.19     1383.87    205.63 o 
   6  10   0      388.04      193.35    130.15 o 
   8  10   0      658.04      428.48    241.19 o 
  10  10   0        9.16     -100.45    100.45 o 
  12  10   0       50.75      117.97    145.46 o 
  14  10   0      517.21      283.90    166.83 o 
  16  10   0     1222.51     1111.81    234.44 o 
  18  10   0       17.71       26.96    145.32 o 
  20  10   0      148.82       90.40    167.33 o 
   1  11   0      304.44      527.06    162.82 o 
   3  11   0      153.03      324.35    144.56 o 
   5  11   0     2050.26     2220.34    264.26 o 
   7  11   0     1944.33     1700.94    482.50 o 
   9  11   0       66.77     -112.43    135.70 o 
  11  11   0        6.51      -75.14    141.33 o 
  13  11   0       74.64      222.80    157.97 o 
  15  11   0       15.99      109.40    160.62 o 
  17  11   0       95.98       37.61    115.59 o 
   2  12   0       19.71      143.43    214.07 o 
   4  12   0      210.46      425.55    173.85 o 
   6  12   0     2583.54     2298.13    320.40 o 
   8  12   0      733.86     1012.01    224.37 o 
  10  12   0      522.91      359.64    183.11 o 
  12  12   0       22.64      194.35    168.14 o 
   5  13   0     2485.11     2506.65    312.66 o 
   7  13   0     1569.69     1470.06    269.95 o 
 -31   1   1      158.05      130.02     90.47 o 
 -29   1   1        9.36       32.15    105.25 o 
 -27   1   1     1496.79     1340.26    149.47 o 
 -25   1   1      435.22      335.19     99.81 o 
 -23   1   1      910.13      817.36     96.08 o 
 -21   1   1      738.50      508.41     79.70 o 
 -19   1   1       28.68       51.01     39.28 o 
 -17   1   1     2561.99     2698.98    227.58 o 
 -15   1   1      201.27      173.11     49.08 o 
 -13   1   1      358.71      408.49     38.45 o 
 -11   1   1    17749.04    20615.79    224.09 o 
  -9   1   1    16404.92    16519.90    173.79 o 
  -7   1   1     6883.52     6961.92     83.57 o 
  -5   1   1     9895.03     9602.91    122.09 o 
  -3   1   1    34364.43    34960.89    394.31 o 
  -1   1   1     3928.27     3610.15     63.30 o 
   1   1   1     9292.04     9469.90    126.01 o 
   3   1   1     4325.88     4861.44     66.58 o 
   5   1   1       97.61       32.09     32.64 o 
   7   1   1     6597.58     6449.00     88.83 o 
   9   1   1    10538.57    11224.97    136.16 o 
  11   1   1    16362.60    17617.83    225.47 o 
  13   1   1     1376.65     1473.61     68.46 o 
  15   1   1      174.20      135.91     41.19 o 
  17   1   1       58.36       28.86     39.89 o 
  19   1   1      433.96      282.43     56.70 o 
  21   1   1      636.45      410.96     75.21 o 
  23   1   1      254.05      173.45    101.18 o 
  25   1   1      126.83       46.36     81.68 o 
  27   1   1       83.79      210.49     95.43 o 
  29   1   1       62.10       46.53     86.37 o 
 -30   2   1     1159.43      929.14    134.15 o 
 -28   2   1       71.29       88.67    100.38 o 
 -26   2   1       39.18       73.79    106.44 o 
 -24   2   1      349.69      327.78    105.74 o 
 -22   2   1      565.83      715.74     90.58 o 
 -20   2   1     2115.82     1991.75    114.10 o 
 -18   2   1       16.19       -1.88     46.14 o 
 -16   2   1      998.29     1009.73     68.86 o 
 -14   2   1      197.73      268.21     38.57 o 
 -12   2   1     1322.57     1651.07     57.50 o 
 -10   2   1       18.89       -2.88     17.89 o 
  -8   2   1      154.49      129.38     18.01 o 
  -6   2   1    10320.58    10477.41    153.04 o 
  -4   2   1     8648.94     9298.98    204.46 o 
  -2   2   1    21315.56    21973.19    253.70 o 
   0   2   1    16610.48    16895.33    209.30 o 
   2   2   1    12538.50    12676.15    165.65 o 
   4   2   1     9183.27     8922.43    120.14 o 
   6   2   1    13270.53    13445.82    154.20 o 
   8   2   1     7673.95     8392.46    107.63 o 
  10   2   1       99.11      187.41     25.89 o 
  12   2   1     3457.22     3324.67     84.60 o 
  14   2   1     2216.96     2387.68     83.56 o 
  16   2   1      533.93      543.45     57.62 o 
  18   2   1     1182.44     1267.87     90.37 o 
  20   2   1     4462.75     4514.51    175.21 o 
  22   2   1      121.68       59.98     60.84 o 
  24   2   1     1541.86     1713.74    154.58 o 
  26   2   1      622.52      644.65    151.31 o 
  28   2   1       27.65       33.80     88.62 o 
  30   2   1     1835.94     1899.33    173.12 o 
 -29   3   1      195.59      292.81    164.36 o 
 -27   3   1      633.34      806.27    101.06 o 
 -25   3   1      585.08      587.29     91.19 o 
 -23   3   1     1394.95     1464.83    111.54 o 
 -21   3   1      186.14      141.76     66.16 o 
 -19   3   1       51.37       81.45     72.63 o 
 -17   3   1      162.90      129.62     48.32 o 
 -15   3   1       78.98       34.66     39.24 o 
 -13   3   1      870.81      862.83     44.60 o 
 -11   3   1      933.79      884.54     47.15 o 
  -9   3   1    14188.30    13891.24    198.54 o 
  -7   3   1     1278.51     1494.15     66.73 o 
  -5   3   1      456.96      591.68     43.12 o 
  -3   3   1    25949.14    26339.33    314.43 o 
  -1   3   1       82.79       56.59     23.19 o 
   1   3   1     7462.02     7235.43    126.86 o 
   3   3   1    28920.70    28894.80    338.82 o 
   5   3   1     7629.07     8007.82    118.83 o 
   7   3   1    12840.15    13276.26    180.77 o 
   9   3   1     9834.00    10660.74    165.34 o 
  11   3   1     1683.10     1666.37     56.74 o 
  13   3   1     4140.34     3764.76     96.08 o 
  15   3   1       54.14       -3.75     51.46 o 
  17   3   1    10046.94     9611.17    198.97 o 
  19   3   1     1385.29     1163.89     91.22 o 
  21   3   1      506.95      521.92     81.53 o 
  23   3   1       64.43      119.63     66.35 o 
  25   3   1       42.43      156.89     68.73 o 
  27   3   1      163.90      184.86     77.44 o 
  29   3   1      372.26      558.26    199.09 o 
 -30   4   1      430.39      488.56    190.05 o 
 -28   4   1       32.25       26.92    105.79 o 
 -26   4   1     1600.11     1615.98    261.88 o 
 -24   4   1     2321.82     2383.86    209.38 o 
 -22   4   1     8608.25     7977.85    584.54 o 
 -20   4   1     3435.32     3570.00    305.87 o 
 -18   4   1     1167.56     1233.01    188.48 o 
 -16   4   1    23042.63    22740.12    482.21 o 
 -14   4   1    14888.83    14667.32    327.33 o 
 -12   4   1     1419.02     1267.24     89.98 o 
 -10   4   1     4494.00     4407.72    116.64 o 
  -8   4   1      235.59      292.81     34.10 o 
  -6   4   1     3408.46     3553.53    107.38 o 
  -4   4   1      635.56      518.60     43.59 o 
  -2   4   1     3657.38     3844.83     88.62 o 
   0   4   1    11838.60    11707.68    172.02 o 
   2   4   1      548.69      533.26     41.49 o 
   4   4   1    16336.28    16848.40    239.91 o 
   6   4   1     1964.71     2095.71     74.57 o 
   8   4   1      492.31      796.34     50.42 o 
  10   4   1     5285.19     4853.12    120.42 o 
  12   4   1     9952.75     9642.50    219.20 o 
  14   4   1    12501.43    12725.26    330.00 o 
  16   4   1     3773.53     3778.45    194.65 o 
  18   4   1     3826.20     3841.76    221.96 o 
  20   4   1     1839.37     1338.68    268.07 o 
  22   4   1     1587.91     1393.38    278.30 o 
  24   4   1     3985.81     4020.55    261.57 o 
  26   4   1     1746.16     1583.95    198.43 o 
  28   4   1       40.00      113.89    112.92 o 
 -29   5   1      448.09      777.80    263.07 o 
 -27   5   1       90.02       19.50    164.60 o 
 -25   5   1      764.79      705.49    254.75 o 
 -23   5   1      379.43      305.92    147.71 o 
 -21   5   1     1054.64      943.96    181.53 o 
 -19   5   1     1355.13     1267.75    160.63 o 
 -17   5   1     1844.14     2084.35    176.95 o 
 -15   5   1     2377.42     2574.67    210.15 o 
 -13   5   1     1594.73     1804.68    164.25 o 
 -11   5   1     4742.13     4565.69    138.54 o 
  -9   5   1     8193.03     7805.17    144.80 o 
  -7   5   1    24898.33    25272.13    389.94 o 
  -5   5   1     3389.35     3189.31     90.58 o 
  -3   5   1    13585.94    13291.58    200.95 o 
  -1   5   1     2090.45     2052.12     79.82 o 
   1   5   1    17644.14    16904.65    259.68 o 
   3   5   1    10347.28    10303.85    174.13 o 
   5   5   1    19653.06    21434.77    286.87 o 
   7   5   1    13399.68    12994.64    187.80 o 
   9   5   1     6471.68     6206.86    136.43 o 
  11   5   1     4208.95     4225.96    127.22 o 
  13   5   1    16223.66    15731.24    382.47 o 
  15   5   1     2840.20     3282.85    334.94 o 
  17   5   1      686.40      713.56    131.04 o 
  19   5   1      378.03      191.40    120.21 o 
  21   5   1       33.32       -3.57    146.05 o 
  23   5   1        7.30        8.33    171.26 o 
  25   5   1       27.77      142.72    181.96 o 
  27   5   1      191.79      425.53    211.22 o 
 -28   6   1      617.64      330.39    234.05 o 
 -26   6   1      103.15       43.29    172.21 o 
 -24   6   1      798.83      611.07    179.88 o 
 -22   6   1     5577.71     5761.61    371.07 o 
 -20   6   1     9072.59     8713.38    451.22 o 
 -18   6   1     3346.12     3413.77    376.29 o 
 -16   6   1     4088.69     4472.16    303.93 o 
 -14   6   1    14666.89    14663.69    328.40 o 
 -12   6   1    11929.51    12377.18    269.36 o 
 -10   6   1    15925.79    16450.87    302.24 o 
  -8   6   1    18257.29    18666.93    332.42 o 
  -6   6   1      293.83      206.54     50.61 o 
  -4   6   1      110.11      145.34     45.66 o 
  -2   6   1     1362.26     1275.09     69.10 o 
   0   6   1    15853.43    15293.89    248.28 o 
   2   6   1        9.02       19.13     33.02 o 
   4   6   1     9619.71     9385.37    167.90 o 
   6   6   1      257.88      190.87     53.31 o 
   8   6   1     4074.71     3731.21    104.84 o 
  10   6   1     2869.63     3136.44    128.16 o 
  12   6   1     5090.04     5498.45    281.60 o 
  14   6   1    16999.81    16447.44    455.18 o 
  16   6   1     3084.39     2954.46    329.49 o 
  18   6   1     9482.29     9275.78    432.16 o 
  20   6   1     3368.80     3355.83    294.64 o 
  22   6   1      301.95      286.38    193.86 o 
  24   6   1     2192.15     1921.67    370.11 o 
  26   6   1     2510.19     2765.84    426.25 o 
 -27   7   1     2320.01     1890.04    379.86 o 
 -25   7   1     1052.10     1208.67    241.39 o 
 -23   7   1     2478.75     3223.98    903.87 o 
 -21   7   1     1019.68      692.29    178.49 o 
 -19   7   1     2732.25     2502.55    270.44 o 
 -17   7   1      204.45       29.61    116.28 o 
 -15   7   1     1857.73     2171.66    236.64 o 
 -13   7   1      118.74      -16.02     56.77 o 
 -11   7   1     1378.91     1484.66    206.00 o 
  -9   7   1    12197.45    11529.96    286.98 o 
  -7   7   1     7920.50     7755.90    205.37 o 
  -5   7   1     7889.43     8015.87    205.98 o 
  -3   7   1    11767.62    11238.67    231.91 o 
  -1   7   1    14110.82    14348.22    337.82 o 
   1   7   1     6877.87     6615.09    219.45 o 
   3   7   1     7254.84     7080.52    182.88 o 
   5   7   1     9292.50     9514.81    235.22 o 
   7   7   1    13828.68    13313.16    289.77 o 
   9   7   1     4632.08     4413.00    243.06 o 
  11   7   1     6630.76     6969.10    197.05 o 
  13   7   1      171.22      195.99     72.82 o 
  15   7   1      353.14      456.57    116.96 o 
  17   7   1       11.67      -61.62    123.09 o 
  19   7   1       43.57      -25.73    114.26 o 
  21   7   1        0.58       22.60    131.24 o 
  23   7   1     2138.68     2145.97    401.03 o 
  25   7   1     2000.64     1758.02    364.16 o 
 -24   8   1      330.20      105.48    154.42 o 
 -22   8   1     3097.39     3264.45    332.94 o 
 -20   8   1     9971.84    11096.54    535.26 o 
 -18   8   1     3665.93     4204.51    378.44 o 
 -16   8   1     7147.33     6846.61    392.80 o 
 -14   8   1     4208.01     4276.98    365.83 o 
 -12   8   1      997.01     1046.11    111.91 o 
 -10   8   1     8134.43     7983.62    485.38 o 
  -8   8   1     4132.69     4756.56    299.47 o 
  -6   8   1     2152.71     2567.32    154.38 o 
  -4   8   1       71.05       68.37     66.83 o 
  -2   8   1        3.88      107.71     61.21 o 
   0   8   1     7403.21     7089.62    231.76 o 
   2   8   1     5244.65     5381.39    166.84 o 
   4   8   1     4649.87     5065.41    235.40 o 
   6   8   1      843.07      841.80    113.35 o 
   8   8   1     7745.10     9535.55    676.31 o 
  10   8   1     3178.60     3485.31    165.16 o 
  12   8   1     1151.75      912.10    185.29 o 
  14   8   1     3993.87     3805.76    311.87 o 
  16   8   1     9384.67     8401.84    436.71 o 
  18   8   1     7460.26     7889.00    443.65 o 
  20   8   1     6897.23     6838.40    423.23 o 
  22   8   1      749.43      659.88    385.10 o 
  24   8   1      317.11      228.11    203.61 o 
 -23   9   1      345.26      130.49    312.19 o 
 -21   9   1      494.19      311.14    177.64 o 
 -19   9   1       77.22      109.24    142.36 o 
 -17   9   1      580.78      902.43    197.77 o 
 -15   9   1     2400.33     2774.06    297.06 o 
 -13   9   1      363.50      351.43    143.78 o 
 -11   9   1     1065.57      798.34    129.94 o 
  -9   9   1     7260.95     7135.08    392.82 o 
  -7   9   1     6277.21     6706.49    366.73 o 
  -5   9   1     6685.01     8990.68   1829.74 o 
  -3   9   1    12188.00    14048.19    896.17 o 
  -1   9   1    12329.95    14516.11    923.36 o 
   1   9   1     5825.19     5665.51    305.99 o 
   3   9   1    12226.66    14347.76    775.02 o 
   5   9   1    11423.44    13565.41   1226.86 o 
   7   9   1     3968.24     4592.60    260.36 o 
   9   9   1     1080.69      864.19    180.87 o 
  11   9   1      782.57     1176.52    443.49 o 
  13   9   1     4755.64     5040.07    363.79 o 
  15   9   1     1756.44     1555.74    505.69 o 
  17   9   1       74.56       -7.52    145.93 o 
  19   9   1       22.83      -60.22    127.72 o 
  21   9   1      409.76      370.76    340.26 o 
 -20  10   1     3231.66     3263.51    351.12 o 
 -18  10   1     2105.73     2063.67    426.01 o 
 -16  10   1     6193.72     7018.04    444.78 o 
 -14  10   1     3880.71     4178.94    362.40 o 
 -12  10   1     3571.74     3757.03    338.02 o 
 -10  10   1     3252.14     3566.47    319.55 o 
  -8  10   1     1520.03     1816.03    239.76 o 
  -6  10   1     1625.59     1339.93    213.45 o 
  -4  10   1      916.70      841.25    177.80 o 
  -2  10   1     2337.32     2495.67    210.34 o 
   0  10   1       77.16       65.58     83.64 o 
   2  10   1      243.71      217.09     99.53 o 
   4  10   1     1868.11     2157.23    428.39 o 
   6  10   1       48.47       44.31    120.62 o 
   8  10   1      939.44      730.06    273.66 o 
  10  10   1     3351.36     3486.44    335.26 o 
  12  10   1     4241.13     4191.23    757.82 o 
  14  10   1     5148.57     5349.57    403.22 o 
  16  10   1     1792.09     1893.50    277.46 o 
  18  10   1     1768.51     1742.16    272.56 o 
  20  10   1     1289.99     1129.63    208.60 o 
 -17  11   1      615.17      819.97    224.42 o 
 -15  11   1       89.11      398.14    184.82 o 
 -13  11   1       65.72       13.08    142.35 o 
 -11  11   1       31.83      -34.61    149.32 o 
  -9  11   1      253.61      371.62    176.69 o 
  -7  11   1       80.93       28.49    217.17 o 
  -5  11   1       39.84     -109.36    115.15 o 
  -3  11   1       25.90       34.04    181.37 o 
  -1  11   1     1059.56      728.70    174.93 o 
   1  11   1     3345.36     3415.60    283.69 o 
   3  11   1     1923.95     2295.13    255.34 o 
   5  11   1     4805.95     5303.37    544.22 o 
   7  11   1     1711.70     1837.83    251.06 o 
   9  11   1      503.71      739.63    213.84 o 
  11  11   1      834.91      896.50    220.84 o 
  13  11   1     3037.39     3384.38    411.85 o 
  15  11   1      631.46     1014.49    227.97 o 
  17  11   1        1.64      119.32    203.49 o 
 -14  12   1      826.63     1135.38    248.43 o 
 -12  12   1      513.72      471.50    199.31 o 
 -10  12   1      648.00      524.98    206.05 o 
  -8  12   1       28.05       57.78    156.63 o 
  -6  12   1      479.79      723.65    207.29 o 
  -4  12   1     5102.68     4325.37    350.27 o 
  -2  12   1     2142.61     1597.38    459.66 o 
   4  12   1      944.48      845.99    205.44 o 
   6  12   1      326.90      458.44    182.57 o 
   8  12   1      199.20      386.06    172.51 o 
  10  12   1      592.20      563.57    204.05 o 
  12  12   1      914.23      819.07    305.29 o 
  -7  13   1     1245.51     1095.89    379.86 o 
  -5  13   1      720.51      624.30    211.41 o 
   7  13   1     2339.46     2247.54    408.88 o 
 -32   0   2     5569.16     5895.13    397.70 o 
 -30   0   2     5996.02     6963.12    426.25 o 
 -28   0   2     3844.50     3760.57    303.99 o 
 -26   0   2      775.04     1128.17    193.62 o 
 -24   0   2       88.13       63.98     98.95 o 
 -22   0   2     1417.58     1229.97    177.21 o 
 -20   0   2     6725.41     6466.66    232.12 o 
 -18   0   2     2005.57     2001.12    143.13 o 
 -16   0   2      223.97      140.65     77.83 o 
 -14   0   2     2068.64     2367.84     99.07 o 
 -12   0   2    25197.68    27259.28    345.08 o 
 -10   0   2    52664.16    56761.75    620.84 o 
  -8   0   2     5470.17     6056.51    106.19 o 
  -6   0   2    10643.09    10539.77    156.55 o 
  -4   0   2    47427.48    47637.50    592.80 o 
   0   0   2   144168.16   156288.75   8807.25 o 
   2   0   2    16898.28    17467.46    345.99 o 
   4   0   2    53826.15    53416.79    707.88 o 
   6   0   2     1307.89     1284.80     67.54 o 
   8   0   2     2586.62     3294.00    107.30 o 
  10   0   2    26894.52    25856.04    478.28 o 
  12   0   2     1125.49     1365.45    107.39 o 
  14   0   2    12127.29    11212.97    500.34 o 
  16   0   2      475.20      509.68    114.89 o 
  18   0   2     6001.51     5885.40    560.28 o 
  20   0   2      804.51      948.04    118.93 o 
  22   0   2     1956.05     2208.67    167.62 o 
  24   0   2     5429.62     5719.35    361.07 o 
  26   0   2     1998.55     2104.59    249.99 o 
  28   0   2      505.27      382.24    155.80 o 
  30   0   2       86.63      159.37    121.78 o 
 -31   1   2     1454.64     1726.26    423.15 o 
 -29   1   2     1709.75     1852.64    170.99 o 
 -27   1   2      662.51      693.65    182.08 o 
 -25   1   2     2971.96     2902.61    184.37 o 
 -23   1   2     4309.15     4257.30    178.29 o 
 -21   1   2     3057.30     3381.50    145.34 o 
 -19   1   2     4186.94     4440.32    130.73 o 
 -17   1   2     6456.56     6409.65    148.36 o 
 -15   1   2    39513.20    39522.46    480.47 o 
 -13   1   2    15673.66    15290.98    190.92 o 
 -11   1   2    23070.87    22825.17    247.07 o 
  -9   1   2    34826.18    35740.65    303.64 o 
  -7   1   2    16707.18    16357.14    165.67 o 
  -5   1   2     1097.94     1136.33     35.12 o 
  -3   1   2     1023.38      897.23     37.64 o 
  -1   1   2      848.16      718.83     24.42 o 
   1   1   2     1386.89     1664.26     36.20 o 
   3   1   2        3.26       -5.48     24.05 o 
   5   1   2     3915.61     3897.57     74.48 o 
   7   1   2     1434.11     1019.55     54.38 o 
   9   1   2      207.95      349.35     36.98 o 
  11   1   2    18325.30    18999.84    242.17 o 
  13   1   2     4418.54     3889.13    109.07 o 
  15   1   2    10005.90     9390.86    186.31 o 
  17   1   2     5330.64     5180.13    143.12 o 
  19   1   2    14623.67    14031.18    286.22 o 
  21   1   2     6674.04     7245.84    232.67 o 
  23   1   2     5325.65     5498.12    295.45 o 
  25   1   2     6627.58     6508.67    293.16 o 
  27   1   2     3984.36     4095.47    230.13 o 
  29   1   2     2310.43     2654.60    619.27 o 
 -30   2   2     3728.31     3745.68    221.18 o 
 -28   2   2     3317.40     3554.02    209.00 o 
 -26   2   2     3643.05     3795.26    207.75 o 
 -24   2   2      295.88      239.37     87.05 o 
 -22   2   2      505.55      625.03     86.63 o 
 -20   2   2      784.60      776.90     75.55 o 
 -18   2   2       94.89      247.76     54.40 o 
 -16   2   2      703.13      676.70     53.25 o 
 -14   2   2     5713.72     5726.85    111.82 o 
 -12   2   2     1745.78     1753.27     52.98 o 
 -10   2   2     1257.23     1383.46     40.69 o 
  -8   2   2    12253.37    12232.08    138.50 o 
  -6   2   2    65571.83    67116.89    753.26 o 
  -4   2   2   122438.06   126384.46   1527.23 o 
  -2   2   2   221423.61   231164.80   1906.58 o 
   0   2   2     1193.80     1301.31     44.77 o 
   2   2   2     1284.47     1103.32     52.16 o 
   4   2   2    82369.06    81478.31    829.76 o 
   6   2   2      159.59      117.45     21.14 o 
   8   2   2    14618.67    14371.58    160.21 o 
  10   2   2     9133.59     8640.77    131.94 o 
  12   2   2     6875.01     6760.08    139.36 o 
  14   2   2    13573.38    13363.53    223.89 o 
  16   2   2     3605.15     3491.63    114.54 o 
  18   2   2        6.73       36.95     48.49 o 
  20   2   2     2041.63     2149.47    207.12 o 
  22   2   2      486.23      449.71     85.03 o 
  24   2   2       39.70       -8.24     75.76 o 
  26   2   2      299.93      269.51     84.99 o 
  28   2   2     4053.32     4006.93    229.07 o 
  30   2   2     3269.09     3903.96    512.47 o 
 -31   3   2      533.66      563.49    195.76 o 
 -29   3   2      518.17      481.90    190.05 o 
 -27   3   2     2061.71     2111.72    139.80 o 
 -25   3   2     3592.77     4078.59    175.88 o 
 -23   3   2     1716.56     1616.37    115.02 o 
 -21   3   2     5070.91     4881.73    151.17 o 
 -19   3   2     1654.31     1703.80    105.92 o 
 -17   3   2    16582.52    17129.81    274.67 o 
 -15   3   2    20177.30    19946.25    293.28 o 
 -13   3   2    10441.06     9849.49    140.39 o 
 -11   3   2      949.45      798.33     41.35 o 
  -9   3   2    38753.34    38955.77    492.37 o 
  -7   3   2    47263.19    48828.17    579.37 o 
  -5   3   2    55499.68    56421.16    610.31 o 
  -3   3   2    14679.49    14566.32    183.73 o 
  -1   3   2      352.80      413.29     29.42 o 
   1   3   2      126.80       79.07     26.37 o 
   3   3   2     4466.10     5284.17    107.37 o 
   5   3   2     7196.64     7730.60    121.93 o 
   7   3   2     8658.11     9169.09    162.23 o 
   9   3   2    20667.28    22422.64    278.36 o 
  11   3   2     4037.51     3935.24     91.10 o 
  13   3   2     5008.89     5057.39    113.46 o 
  15   3   2      353.40      350.29     48.26 o 
  17   3   2    20924.82    20191.82    348.72 o 
  19   3   2     2569.82     2852.55    137.11 o 
  21   3   2     5203.19     5321.69    190.65 o 
  23   3   2     2669.06     2493.59    209.14 o 
  25   3   2      194.88      228.43     77.33 o 
  27   3   2     3407.13     3861.37    185.36 o 
  29   3   2      840.80     1017.09    238.81 o 
 -30   4   2     2224.66     2185.94    304.70 o 
 -28   4   2      161.87      229.86    123.51 o 
 -26   4   2      223.56      198.79    114.16 o 
 -24   4   2      356.56      324.43    101.86 o 
 -22   4   2      327.02      315.10     92.39 o 
 -20   4   2     4759.80     4599.33    247.51 o 
 -18   4   2      258.24      221.50    100.65 o 
 -16   4   2      373.30      272.15    132.63 o 
 -14   4   2      517.51      649.02    103.55 o 
 -12   4   2     3325.62     3366.57    104.73 o 
 -10   4   2      518.11      507.75     66.57 o 
  -8   4   2     1725.70     1466.58     53.63 o 
  -6   4   2     1316.99     1151.76     58.10 o 
  -4   4   2      180.77      359.60     36.42 o 
  -2   4   2    16643.15    15962.98    201.06 o 
   0   4   2       58.49       28.03     23.46 o 
   2   4   2    12079.51    12259.84    194.21 o 
   4   4   2    58040.21    59906.74    660.36 o 
   6   4   2    46900.79    51640.44    533.65 o 
   8   4   2    10777.35    11295.02    177.51 o 
  10   4   2     2593.11     2417.90    112.50 o 
  12   4   2     4474.42     4341.31    151.34 o 
  14   4   2     1603.11     1226.04    125.69 o 
  16   4   2     8208.66     7969.45    477.18 o 
  18   4   2     2034.73     2069.15    302.32 o 
  20   4   2     1295.28      857.25    236.20 o 
  22   4   2       88.82      271.87    169.59 o 
  24   4   2       41.24       82.60    101.89 o 
  26   4   2       18.67      141.46    111.44 o 
  28   4   2     1315.20     1158.66    186.14 o 
 -29   5   2      165.80      291.38    221.45 o 
 -27   5   2      192.44      335.38    215.50 o 
 -25   5   2      382.95      459.67    169.64 o 
 -23   5   2     1499.84     1270.10    213.60 o 
 -21   5   2      630.77      521.82    150.70 o 
 -19   5   2     5732.58     5599.55    324.89 o 
 -17   5   2      318.30      242.12    157.55 o 
 -15   5   2      139.57      108.67     60.88 o 
 -13   5   2     1272.61     1190.76     93.89 o 
 -11   5   2      327.64      257.48     53.46 o 
  -9   5   2    15432.54    15876.49    236.56 o 
  -7   5   2    13141.22    13028.12    238.36 o 
  -5   5   2      116.62       53.25     30.76 o 
  -3   5   2      757.96      566.09     46.21 o 
  -1   5   2      630.45      701.03     58.08 o 
   1   5   2     3271.01     3550.23     89.75 o 
   3   5   2      110.25      186.38     37.66 o 
   5   5   2      625.43      851.89     61.87 o 
   7   5   2       33.17       -6.13     28.55 o 
   9   5   2     2753.96     2849.54    102.96 o 
  11   5   2      533.31      517.47     75.21 o 
  13   5   2       13.24       96.68     73.62 o 
  15   5   2      431.66      497.66    121.83 o 
  17   5   2     1563.54     2030.36    179.96 o 
  19   5   2     3243.83     3253.45    385.57 o 
  21   5   2     2312.50     2197.11    351.80 o 
  23   5   2     2495.38     2581.26    385.57 o 
  25   5   2      805.33      827.99    257.60 o 
  27   5   2      579.22      715.96    248.80 o 
 -28   6   2       48.68       63.27    191.24 o 
 -26   6   2        5.62      -84.39    159.37 o 
 -24   6   2      308.11      323.03    160.64 o 
 -22   6   2      458.86      232.45    150.33 o 
 -20   6   2      418.56      482.60    173.28 o 
 -18   6   2        9.84      -92.28     99.33 o 
 -16   6   2      849.87      819.97    100.37 o 
 -14   6   2      333.98      381.01     76.48 o 
 -12   6   2     1616.85     1633.03    101.09 o 
 -10   6   2        9.73      -55.14     55.14 o 
  -8   6   2     2724.54     2833.28    115.11 o 
  -6   6   2     2569.32     2481.77    101.06 o 
  -4   6   2     4002.99     3825.55    118.28 o 
  -2   6   2     3904.68     3817.55    130.63 o 
   0   6   2     3489.87     3779.39    105.64 o 
   2   6   2       59.40       24.66     28.14 o 
   4   6   2     3005.09     2868.26     99.85 o 
   6   6   2     3281.73     3072.97    127.73 o 
   8   6   2      566.23      518.74     54.62 o 
  10   6   2     1676.71     1411.36     98.69 o 
  12   6   2      175.26      146.56    127.85 o 
  14   6   2        2.97      -67.14     74.49 o 
  16   6   2      339.86      108.10     99.15 o 
  18   6   2      314.91      309.45    134.44 o 
  20   6   2      470.41      205.51    190.29 o 
  22   6   2       66.01      197.19    185.29 o 
  24   6   2       96.24      -13.56    159.37 o 
  26   6   2     1162.51     1240.92    312.31 o 
 -27   7   2      185.50      211.70    229.30 o 
 -25   7   2       75.84      259.34    154.40 o 
 -23   7   2       42.03       64.00    149.50 o 
 -21   7   2       90.53       52.63    128.66 o 
 -19   7   2      231.65       96.18    148.07 o 
 -17   7   2      265.15      253.82    137.49 o 
 -15   7   2      832.35      729.61    166.52 o 
 -13   7   2      338.66      396.11     76.61 o 
 -11   7   2      540.59      707.40    197.12 o 
  -9   7   2     1014.13     1014.52    140.71 o 
  -7   7   2     1285.88     1216.97    102.76 o 
  -5   7   2     1777.35     2107.85    102.34 o 
  -3   7   2      440.09      406.66     67.39 o 
  -1   7   2       31.13      -33.39     33.39 o 
   1   7   2       99.28       82.24     42.93 o 
   3   7   2     1029.29     1027.34     82.96 o 
   5   7   2        3.95       43.96     47.51 o 
   7   7   2        3.11       49.77     50.69 o 
   9   7   2      462.23      449.26     67.74 o 
  11   7   2     1127.96     1157.49    114.48 o 
  13   7   2     1490.29     1488.13    166.89 o 
  15   7   2      790.70      646.67    156.46 o 
  17   7   2      460.36      444.91    159.32 o 
  19   7   2      739.36      292.46    142.93 o 
  21   7   2     1640.28     1370.07    330.86 o 
  23   7   2     1075.42      835.60    300.42 o 
  25   7   2      214.41      316.12    187.20 o 
 -24   8   2      344.71      415.43    172.30 o 
 -22   8   2      251.91      334.69    145.96 o 
 -20   8   2      316.80      233.77    151.83 o 
 -18   8   2      381.60      291.72    152.45 o 
 -16   8   2      232.50      181.01    135.98 o 
 -14   8   2      605.43      335.57    200.40 o 
 -12   8   2      346.89      161.37     79.70 o 
 -10   8   2     2353.26     2263.91    232.34 o 
  -8   8   2     2315.45     3681.35    894.59 o 
  -6   8   2     1325.53     1666.81    123.44 o 
  -4   8   2      617.35      696.08     81.02 o 
  -2   8   2     1421.93     1257.79     98.44 o 
   0   8   2      136.31      220.53     63.57 o 
   2   8   2      277.11      230.15     53.32 o 
   4   8   2     1181.23     1356.56     95.67 o 
   6   8   2      514.35      940.58    184.78 o 
   8   8   2      701.48      615.83     96.37 o 
  10   8   2       71.31       49.88     60.88 o 
  12   8   2        1.07       44.43     94.12 o 
  14   8   2     2657.63     2322.48    257.33 o 
  16   8   2       31.48      -57.81    124.85 o 
  18   8   2        5.38     -172.09    172.09 o 
  20   8   2      160.62     -249.24    355.24 o 
  22   8   2        2.53       85.15    179.82 o 
  24   8   2        1.17      150.09    188.39 o 
 -23   9   2        1.03       33.72    150.36 o 
 -21   9   2        9.39      -67.47    137.56 o 
 -19   9   2      170.98      272.27    158.87 o 
 -17   9   2      659.44      361.37    185.17 o 
 -15   9   2       34.77      147.56    130.02 o 
 -13   9   2        1.00      -90.71    114.66 o 
 -11   9   2       25.90       60.41    112.96 o 
  -9   9   2     1980.99     2214.71    247.95 o 
  -7   9   2      564.47      496.65    200.75 o 
  -5   9   2       53.62       22.83    134.63 o 
  -3   9   2       53.82       61.11     72.74 o 
  -1   9   2      289.69      288.62     86.19 o 
   1   9   2     1960.56     1652.15    147.41 o 
   3   9   2       22.73       10.70     67.45 o 
   5   9   2        7.56       44.19     76.16 o 
   7   9   2      193.69      137.82    128.52 o 
   9   9   2       14.78       -7.89     57.16 o 
  11   9   2       20.78        0.28    119.47 o 
  13   9   2      978.70      964.15    196.65 o 
  15   9   2      135.99       32.04    128.54 o 
  17   9   2        7.13      169.33    148.64 o 
  19   9   2      187.44      392.95    162.54 o 
  21   9   2      395.24      480.24    210.74 o 
 -20  10   2      855.34     1191.33    534.83 o 
 -18  10   2       64.91       83.97    137.34 o 
 -16  10   2       57.31      226.29    168.29 o 
 -14  10   2       12.74      -97.25    117.27 o 
 -12  10   2       30.39       99.27    124.21 o 
 -10  10   2       82.43       16.51    128.26 o 
  -8  10   2      230.89      115.02    137.99 o 
  -6  10   2      249.17      107.27    176.49 o 
  -4  10   2      494.59      797.55    253.80 o 
  -2  10   2     2455.27     2324.58    236.20 o 
   0  10   2       49.13      207.12     84.36 o 
   2  10   2      429.76      409.38    110.96 o 
   4  10   2     8329.55     8810.91    591.68 o 
   6  10   2     2289.82     2015.74    377.25 o 
   8  10   2        3.75      -67.31    117.91 o 
  10  10   2        7.10        5.75    133.35 o 
  12  10   2       21.16       72.09    211.34 o 
  14  10   2     1600.48     1671.77    359.64 o 
  16  10   2      395.67      172.42    176.73 o 
  18  10   2      612.39      674.83    200.44 o 
 -17  11   2     1263.65     1594.29    272.40 o 
 -15  11   2     1554.87     1656.02    270.17 o 
 -13  11   2      446.88      425.33    180.61 o 
 -11  11   2      123.26      136.02    239.41 o 
  -9  11   2      582.54      438.02    175.97 o 
  -7  11   2    10275.86    10458.50    507.49 o 
  -5  11   2     4612.99     4238.88    494.39 o 
  -3  11   2       50.46      271.40    193.86 o 
  -1  11   2      147.69      186.72    174.11 o 
   1  11   2      256.97      347.29    141.29 o 
   3  11   2        9.01      -18.35    121.07 o 
   5  11   2      682.96      558.64    185.29 o 
   7  11   2      323.17      317.18    156.86 o 
   9  11   2      973.24     1221.59    238.24 o 
  11  11   2      942.16      955.56    212.68 o 
  13  11   2        9.36       80.74    207.89 o 
  15  11   2       53.95       28.74    147.99 o 
 -14  12   2      975.04      965.03    236.17 o 
 -12  12   2       19.55       39.10    152.79 o 
 -10  12   2      575.91      689.83    210.33 o 
  -8  12   2     2043.42     1873.62    282.18 o 
  -6  12   2     4123.69     3940.23    351.18 o 
  -4  12   2     1590.79     1765.32    338.59 o 
  -2  12   2      667.65      832.68    446.70 o 
   4  12   2     3458.23     3931.20    333.79 o 
   6  12   2     1394.46     1499.45    246.51 o 
   8  12   2      154.18      157.02    156.84 o 
  10  12   2       79.89      115.30    168.76 o 
  12  12   2      754.72      925.42    227.04 o 
  -7  13   2      830.28     1125.57    249.77 o 
  -5  13   2       68.29      197.05    178.78 o 
 -31   1   3     1356.95     1723.73    169.48 o 
 -29   1   3       79.55       59.81     82.55 o 
 -27   1   3     1272.47     1151.30    136.99 o 
 -25   1   3      105.57      165.88     84.40 o 
 -23   1   3       73.05       11.92     55.67 o 
 -21   1   3     1684.16     1347.61    153.29 o 
 -19   1   3       79.17       49.05     47.30 o 
 -17   1   3     1039.93     1185.18     65.25 o 
 -15   1   3        4.75      -14.40     27.68 o 
 -13   1   3     5640.27     6112.06    106.33 o 
 -11   1   3     9454.87    10582.88    115.97 o 
  -9   1   3     4250.11     4720.80     66.16 o 
  -7   1   3        1.85      -16.96     16.96 o 
  -5   1   3    25166.35    25665.48    236.73 o 
  -3   1   3      434.38      479.25     21.53 o 
  -1   1   3     5238.87     5443.31     68.22 o 
   1   1   3     9581.91    10274.63    118.05 o 
   3   1   3     1916.40     2115.00     53.55 o 
   5   1   3      586.08      589.19     34.79 o 
   7   1   3        2.33        6.70     19.67 o 
   9   1   3      156.99      308.00     39.76 o 
  11   1   3      363.13      388.06     54.59 o 
  13   1   3     1074.85     1035.88     65.92 o 
  15   1   3     3615.02     3638.74    117.11 o 
  17   1   3      178.30      146.88     48.62 o 
  19   1   3      235.29      129.93     52.32 o 
  21   1   3      743.96      668.18    104.01 o 
  23   1   3      146.63      192.56     71.68 o 
  25   1   3       39.88       14.49     81.21 o 
  27   1   3       13.18       21.40     94.19 o 
  29   1   3       42.97      187.37     94.10 o 
 -30   2   3        7.57       20.10     84.80 o 
 -28   2   3       60.36        9.11     80.30 o 
 -26   2   3      573.02      434.85    102.45 o 
 -24   2   3     2282.37     1992.39    322.54 o 
 -22   2   3      512.65      537.49     71.43 o 
 -20   2   3      282.50      427.93     59.89 o 
 -18   2   3       47.92       -5.00     45.07 o 
 -16   2   3     4508.44     4299.93    105.35 o 
 -14   2   3      917.29      962.58     49.35 o 
 -12   2   3     8395.98     8459.83    129.92 o 
 -10   2   3       10.60       -1.66     19.69 o 
  -8   2   3     1869.22     1849.48     49.44 o 
  -6   2   3    23887.57    24951.53    314.08 o 
  -4   2   3    64340.48    65661.77    758.40 o 
  -2   2   3   133364.22   139142.05   1222.57 o 
   0   2   3     3268.42     3117.78     68.73 o 
   2   2   3    13279.11    12989.28    175.14 o 
   4   2   3       45.78       28.14     20.97 o 
   6   2   3     1085.03     1058.42     37.71 o 
   8   2   3      689.28      760.43     31.95 o 
  10   2   3      496.18      647.29     49.61 o 
  12   2   3     3769.70     3884.80    108.05 o 
  14   2   3    16170.80    15716.70    254.67 o 
  16   2   3      346.20      329.26     55.14 o 
  18   2   3      759.87      726.79     71.34 o 
  20   2   3     3252.37     2922.26    209.70 o 
  22   2   3     1919.37     1861.15    130.47 o 
  24   2   3     1457.28     1388.71    149.99 o 
  26   2   3      271.10      142.17     77.98 o 
  28   2   3       33.55      185.44     97.95 o 
 -31   3   3       20.99      197.19    156.99 o 
 -29   3   3      519.81      409.36    180.06 o 
 -27   3   3     1696.03     1415.68    144.30 o 
 -25   3   3     1742.87     1825.50    125.00 o 
 -23   3   3     1126.59     1184.36    102.62 o 
 -21   3   3      889.54     1005.42     80.01 o 
 -19   3   3      309.13      256.47     54.22 o 
 -17   3   3     1225.81     1185.74     74.35 o 
 -15   3   3     1621.57     1684.02    114.49 o 
 -13   3   3       35.13       38.74     20.98 o 
 -11   3   3    29009.11    29137.63    381.90 o 
  -9   3   3     9132.32     9763.41    176.63 o 
  -7   3   3      223.98      252.48     53.19 o 
  -5   3   3      387.76      437.91     40.91 o 
  -3   3   3     3391.33     3124.84     61.09 o 
  -1   3   3     3425.20     3444.54     75.34 o 
   1   3   3    13946.24    13225.13    185.74 o 
   3   3   3    34981.98    37301.91    406.63 o 
   5   3   3    16933.75    17379.73    242.31 o 
   7   3   3     4185.52     4080.81    108.46 o 
   9   3   3    29420.97    30607.73    293.20 o 
  11   3   3     6147.75     5855.91    117.81 o 
  13   3   3     6155.68     5998.48    136.45 o 
  15   3   3       34.65       32.17     40.67 o 
  17   3   3      368.59      325.48    132.83 o 
  19   3   3      402.43      335.81     69.89 o 
  21   3   3     1582.86     1418.44    184.08 o 
  23   3   3     1324.00     1246.34    114.46 o 
  25   3   3       51.62       43.65     65.52 o 
  27   3   3       25.29      161.70     75.74 o 
  29   3   3      326.39      326.82    176.25 o 
 -30   4   3     1275.48      875.56    230.49 o 
 -28   4   3        3.45        4.24    106.54 o 
 -26   4   3     2315.14     2231.73    213.48 o 
 -24   4   3     1814.36     1979.19    163.58 o 
 -22   4   3     3988.75     3710.86    199.34 o 
 -20   4   3       30.44      -35.28     79.54 o 
 -18   4   3     3437.53     3404.63    576.99 o 
 -16   4   3    16031.97    15274.91    319.37 o 
 -14   4   3     7098.63     7246.71    180.22 o 
 -12   4   3     7036.26     7082.92    152.96 o 
 -10   4   3    10363.56     9492.26    194.95 o 
  -8   4   3       90.94      101.26     19.57 o 
  -6   4   3    15161.02    14880.89    209.78 o 
  -4   4   3    14604.33    14993.49    186.17 o 
  -2   4   3     2279.13     2366.07     65.42 o 
   0   4   3       19.06       78.14     25.11 o 
   2   4   3     5215.35     5583.06    118.75 o 
   4   4   3    16711.18    17497.10    252.75 o 
   6   4   3      848.77      978.71     52.63 o 
   8   4   3     4907.62     4524.64    124.72 o 
  10   4   3      532.84      484.51     67.54 o 
  12   4   3     5945.98     6163.65    183.41 o 
  14   4   3      289.84      288.69     67.98 o 
  16   4   3      132.48      207.38     95.36 o 
  18   4   3     1089.93      794.22    222.16 o 
  20   4   3     1959.59     2746.57    344.90 o 
  22   4   3     6543.04     7504.25    553.50 o 
  24   4   3     3738.01     3950.25    350.61 o 
  26   4   3      698.76     1148.58    181.27 o 
  28   4   3     2269.17     2268.50    255.70 o 
 -29   5   3     2089.89     2621.22    413.16 o 
 -27   5   3      937.17      358.69    214.31 o 
 -25   5   3     2978.95     3062.89    289.79 o 
 -23   5   3     1913.53     1577.79    219.78 o 
 -21   5   3      195.71      295.84    177.56 o 
 -19   5   3     1751.33     1768.75    283.30 o 
 -17   5   3       38.48       -2.20     56.37 o 
 -15   5   3     7286.34     7391.05    207.88 o 
 -13   5   3     3260.11     3226.78    123.84 o 
 -11   5   3     3835.99     3761.71    128.78 o 
  -9   5   3       36.61       42.08     32.82 o 
  -7   5   3     7759.47     8028.61    171.97 o 
  -5   5   3      545.09      761.57     46.05 o 
  -3   5   3     4878.36     4585.31     93.27 o 
  -1   5   3    12923.36    12672.56    196.31 o 
   1   5   3    16787.65    16850.61    224.39 o 
   3   5   3    26877.09    27904.80    376.35 o 
   5   5   3    17830.76    18642.96    281.35 o 
   7   5   3    21238.15    20210.32    299.95 o 
   9   5   3     9225.60     9153.81    221.10 o 
  11   5   3    18843.29    18443.50    348.94 o 
  13   5   3     3005.61     2915.23    175.31 o 
  15   5   3      160.29      323.38    166.86 o 
  17   5   3      189.43      398.89    181.96 o 
  19   5   3      194.36      244.04    172.92 o 
  21   5   3      182.68      185.53    172.69 o 
  23   5   3       22.33      201.47    179.58 o 
  25   5   3      280.33      539.23    234.29 o 
  27   5   3       58.95       61.13    166.03 o 
 -28   6   3      173.36      317.31    219.54 o 
 -26   6   3      478.78      279.44    180.54 o 
 -24   6   3     5129.84     4595.38    350.09 o 
 -22   6   3     8642.83     9160.78    448.30 o 
 -20   6   3     4157.43     3942.50    304.94 o 
 -18   6   3    19446.25    19561.63    653.92 o 
 -16   6   3     2958.08     2824.50    151.87 o 
 -14   6   3     2823.21     3129.08    136.61 o 
 -12   6   3     8935.87     8842.60    215.92 o 
 -10   6   3     3889.73     3891.50    124.44 o 
  -8   6   3     1057.68     1180.14     85.22 o 
  -6   6   3     2800.86     2655.22     90.85 o 
  -4   6   3     1303.92     1206.20     66.17 o 
  -2   6   3     6997.17     6907.93    149.59 o 
   0   6   3     4274.16     4156.77    110.62 o 
   2   6   3     2308.24     2209.10     94.85 o 
   4   6   3       18.03      -23.86     35.48 o 
   6   6   3       67.32      132.80     55.00 o 
   8   6   3     9878.30    10679.26    208.32 o 
  10   6   3      875.64      957.29    123.58 o 
  12   6   3    10964.12    10139.61    309.32 o 
  14   6   3     6771.31     6397.62    288.18 o 
  16   6   3     4077.13     4382.30    308.20 o 
  18   6   3     5534.99     5106.38    498.79 o 
  20   6   3     1067.36      746.64    241.19 o 
  22   6   3      740.73      705.97    252.37 o 
  24   6   3      567.24      320.40    204.80 o 
  26   6   3       92.28      168.64    175.54 o 
 -27   7   3      835.23      614.76    202.28 o 
 -25   7   3     1170.27      977.91    429.22 o 
 -23   7   3     2433.87     2379.07    393.18 o 
 -21   7   3     1563.52     1679.63    240.25 o 
 -19   7   3       11.76      -22.43    116.12 o 
 -17   7   3      133.76      119.36    120.04 o 
 -15   7   3     2827.77     2841.42    259.09 o 
 -13   7   3     5938.80     5479.12    454.74 o 
 -11   7   3     9586.67     9939.41    249.42 o 
  -9   7   3     5848.61     5912.92    215.04 o 
  -7   7   3     8004.97     8194.81    191.66 o 
  -5   7   3    12809.53    13173.93    225.70 o 
  -3   7   3    19598.58    19003.80    312.52 o 
  -1   7   3     5614.83     5380.93    157.88 o 
   1   7   3     3439.87     3025.55    106.86 o 
   3   7   3     1140.14     1027.70     83.62 o 
   5   7   3     9663.63     9017.10    215.78 o 
   7   7   3    14930.52    14744.91    253.68 o 
   9   7   3     9876.73    10789.30    296.89 o 
  11   7   3     6948.96     7512.00    442.34 o 
  13   7   3       62.96      156.72     94.17 o 
  15   7   3      336.46      472.80    142.43 o 
  17   7   3     2938.70     2100.24    247.27 o 
  19   7   3     1514.27     1320.84    325.39 o 
  21   7   3      205.17      224.06    205.51 o 
  23   7   3     1572.66     2042.03    386.05 o 
  25   7   3      748.27     1022.56    288.05 o 
 -26   8   3      322.94      266.28    174.22 o 
 -24   8   3      878.85      853.15    208.88 o 
 -22   8   3     1750.70     2352.92    337.29 o 
 -20   8   3     2706.38     2890.53    304.72 o 
 -18   8   3     4558.36     4274.83    339.65 o 
 -16   8   3    12671.04    12437.72    537.30 o 
 -14   8   3     2827.37     3146.49    286.12 o 
 -12   8   3     8849.54     9619.10    363.36 o 
 -10   8   3     2163.51     2029.19    310.88 o 
  -6   8   3      487.44      722.46    131.44 o 
  -4   8   3     1833.66     1686.27    106.25 o 
  -2   8   3     7116.20     7522.20    208.97 o 
   0   8   3     9412.85     8985.79    217.12 o 
   2   8   3     1347.91     1667.63    163.34 o 
   4   8   3      768.69      860.83    120.03 o 
   6   8   3       37.27      156.53     66.59 o 
   8   8   3     1726.56     1963.06    113.34 o 
  10   8   3     5885.57     5562.65    201.85 o 
  12   8   3     4292.62     4192.16    317.17 o 
  14   8   3     3648.64     3851.54    629.85 o 
  16   8   3     4586.85     4499.81    345.13 o 
  18   8   3     6071.35     6471.56    452.77 o 
  20   8   3      807.25      253.08    204.80 o 
  22   8   3     2708.29     3246.08    476.91 o 
 -23   9   3     1873.04     2175.43    334.31 o 
 -21   9   3      529.67      469.92    176.81 o 
 -19   9   3       10.86     -113.20    119.76 o 
 -17   9   3       97.73      113.91    134.05 o 
 -15   9   3        8.21      -27.14    112.08 o 
 -13   9   3       78.47      -11.67    107.24 o 
 -11   9   3       19.81       88.53    259.62 o 
  -9   9   3      721.88      610.35    227.63 o 
  -7   9   3      207.04      409.60    176.49 o 
  -5   9   3     4274.99     7669.33    481.90 o 
  -3   9   3     6185.86     6280.79    248.14 o 
  -1   9   3     6060.27     6968.60    519.55 o 
   1   9   3     2557.00     2607.95    158.24 o 
   3   9   3     9655.38    10275.53    438.56 o 
   5   9   3     9068.66     9291.87    349.89 o 
   7   9   3     4409.92    10384.27    435.88 o 
   9   9   3     3231.85     3381.75    176.79 o 
  11   9   3      307.29      356.40    148.70 o 
  13   9   3     2060.57     2440.32    274.04 o 
  15   9   3     1597.16     1714.89    253.16 o 
  17   9   3     1031.57     1403.33    413.76 o 
  19   9   3      213.33      216.43    161.53 o 
  21   9   3      528.71      850.59    277.34 o 
 -20  10   3      301.20      532.39    182.33 o 
 -18  10   3     2157.54     2000.48    273.35 o 
 -16  10   3     6555.49     7049.65    592.51 o 
 -14  10   3     2582.36     3017.67    316.91 o 
 -12  10   3     2790.17     2860.64    300.03 o 
 -10  10   3     3942.53     4344.89    406.98 o 
  -8  10   3     4231.26     4414.21    455.74 o 
  -6  10   3    10247.21    10471.08    640.80 o 
  -4  10   3      764.90      593.70    215.98 o 
  -2  10   3     1348.64     1274.69    270.68 o 
   0  10   3       18.66       35.77     67.19 o 
   2  10   3      493.96      403.81    102.92 o 
   4  10   3     1982.80     1745.12    216.07 o 
   6  10   3      259.95      543.58    194.57 o 
   8  10   3     1204.77     1279.01    277.70 o 
  10  10   3     1617.44     1663.90    242.52 o 
  12  10   3     3374.52     4393.16    360.61 o 
  14  10   3      688.30      468.91    176.43 o 
  16  10   3      314.62      265.10    162.25 o 
  18  10   3     1208.17     1214.25    234.03 o 
 -17  11   3        4.34      120.25    138.54 o 
 -15  11   3      517.46      468.92    190.59 o 
 -13  11   3       69.60      -24.01    137.05 o 
 -11  11   3      230.57      341.08    170.06 o 
  -9  11   3      221.96      191.12    146.78 o 
  -7  11   3      365.47      322.45    158.68 o 
  -5  11   3     2893.78     3304.35    409.36 o 
  -3  11   3     1414.65     1961.87    322.54 o 
  -1  11   3     3370.97     3328.62    390.80 o 
   1  11   3     9158.15     9580.75    439.07 o 
   3  11   3     6802.74     7236.67    396.37 o 
   5  11   3     3806.06     3659.19    456.57 o 
   7  11   3     2670.50     2858.87    296.39 o 
   9  11   3     2927.60     2337.96    330.74 o 
  11  11   3     3065.77     3308.72    497.84 o 
  13  11   3     2235.57     2030.20    291.04 o 
  15  11   3     1652.03     1474.64    263.81 o 
 -14  12   3     1930.24     1763.83    288.94 o 
 -12  12   3     1036.85     1107.96    269.26 o 
 -10  12   3     1754.20     1640.98    278.04 o 
  -8  12   3     1196.42     1384.20    593.10 o 
  -6  12   3       87.74      186.68    166.67 o 
  -4  12   3     1017.44      736.21    222.16 o 
  -2  12   3     1889.79     1810.12    339.43 o 
   4  12   3      125.09      178.57    156.90 o 
   6  12   3      319.66      146.23    156.71 o 
   8  12   3      399.26      414.93    179.43 o 
  10  12   3      849.48      783.24    228.12 o 
  12  12   3     1137.65      835.30    228.12 o 
  -7  13   3      262.95      345.64    186.86 o 
  -5  13   3      413.24      369.01    183.27 o 
 -32   0   4    16254.54    16349.32    699.31 o 
 -30   0   4     3949.28     4216.31    333.96 o 
 -28   0   4     2339.91     2179.27    249.28 o 
 -26   0   4     4574.10     4080.25    308.03 o 
 -24   0   4      683.84      752.11    158.89 o 
 -22   0   4    10063.31     9900.25    473.22 o 
 -20   0   4      864.36      795.89     99.74 o 
 -18   0   4     1283.78     1285.20    108.23 o 
 -16   0   4     1437.11     1261.16     83.27 o 
 -14   0   4      808.36      741.54     58.18 o 
 -12   0   4      873.19      915.14     52.33 o 
 -10   0   4        6.62      -25.18     25.18 o 
  -8   0   4    64923.68    65200.05    825.69 o 
  -6   0   4     2985.21     3518.80    128.41 o 
  -4   0   4    58445.36    58669.33    567.42 o 
  -2   0   4    12168.95    11950.66    185.01 o 
   0   0   4     5805.23     6165.81    117.73 o 
   2   0   4    21932.75    22015.20    326.08 o 
   4   0   4     6747.14     6538.73    145.07 o 
   6   0   4      820.59      629.44     60.77 o 
   8   0   4    23190.43    21494.65    362.15 o 
  10   0   4     6760.73     6583.79    176.52 o 
  12   0   4    15787.90    15908.79    352.21 o 
  14   0   4    13660.54    13379.40    545.45 o 
  16   0   4     1458.54     1596.02    124.37 o 
  18   0   4     5691.85     5498.73    240.19 o 
  20   0   4      447.38      431.57     97.83 o 
  22   0   4        1.04        1.85    102.04 o 
  24   0   4       81.16      207.41    131.77 o 
  26   0   4     3036.77     3237.75    301.13 o 
  28   0   4      936.19      705.26    181.01 o 
 -31   1   4        0.31       11.69     80.25 o 
 -29   1   4      546.85      673.85    203.13 o 
 -27   1   4      559.03      716.95    118.09 o 
 -25   1   4     2335.80     2027.24    169.12 o 
 -23   1   4     1756.30     1954.89    126.77 o 
 -21   1   4     3484.93     3550.79    125.03 o 
 -19   1   4     2002.35     2393.98    131.24 o 
 -17   1   4     9890.77     9220.84    165.25 o 
 -15   1   4    15129.02    14673.22    201.10 o 
 -13   1   4    42526.44    42072.97    383.04 o 
 -11   1   4    85105.56    87878.91    675.30 o 
  -9   1   4    21513.82    21290.63    194.47 o 
  -7   1   4     4833.63     5169.14     66.65 o 
  -5   1   4     4798.37     4585.33     67.47 o 
  -3   1   4    81842.87    84604.15    666.86 o 
  -1   1   4    70521.09    73094.80    619.57 o 
   1   1   4     4912.53     4987.90     87.42 o 
   3   1   4       60.13       16.40     23.34 o 
   5   1   4     2361.68     2120.56     59.62 o 
   7   1   4     2834.39     2870.71     85.56 o 
   9   1   4      244.68      380.20     45.39 o 
  11   1   4     1850.35     1571.23     75.78 o 
  13   1   4    12104.40    12185.06    239.46 o 
  15   1   4    30484.34    29600.66    593.68 o 
  17   1   4     2320.51     2227.60    104.18 o 
  19   1   4      897.67      880.26     82.83 o 
  21   1   4     4140.67     4563.06    163.58 o 
  23   1   4     6445.33     6973.39    298.27 o 
  25   1   4    11684.13    11690.18    389.16 o 
  27   1   4     2648.95     2769.60    237.74 o 
  29   1   4      349.79      358.36    107.94 o 
 -32   2   4      795.63      624.35    121.68 o 
 -30   2   4      163.43      145.46     92.30 o 
 -28   2   4     1027.81      811.53    128.59 o 
 -26   2   4     3066.94     3372.77    306.36 o 
 -24   2   4     3105.91     3205.24    181.15 o 
 -22   2   4     1587.68     1773.66    113.79 o 
 -20   2   4      198.13      191.51     52.78 o 
 -18   2   4      208.64      144.99     50.39 o 
 -16   2   4     6553.85     6911.88    217.82 o 
 -14   2   4      877.52      893.17     42.47 o 
 -12   2   4       18.41      -16.41     17.77 o 
 -10   2   4      720.10      571.05     32.36 o 
  -8   2   4    19379.52    20064.32    219.77 o 
  -6   2   4    10824.92    10753.73    151.82 o 
  -4   2   4    14206.70    15386.81    166.80 o 
  -2   2   4   123289.94   125156.80   1103.39 o 
   0   2   4    17330.60    17883.11    212.12 o 
   2   2   4    87469.44    88070.43   1044.70 o 
   4   2   4    12081.51    11898.87    152.43 o 
   6   2   4      113.81      210.36     23.08 o 
   8   2   4    27028.93    25770.31    292.49 o 
  10   2   4    18008.77    17706.77    256.27 o 
  12   2   4    19273.76    18282.99    273.83 o 
  14   2   4    27846.39    27236.30    379.07 o 
  16   2   4     1574.27     1695.78    103.98 o 
  18   2   4      775.49      896.48    113.88 o 
  20   2   4      289.39      373.33     76.89 o 
  22   2   4       19.17       70.98     66.12 o 
  24   2   4        9.57       82.20     92.20 o 
  26   2   4      536.97      343.27     88.87 o 
  28   2   4      389.89      247.84    214.43 o 
 -31   3   4     1243.51     1198.10    243.81 o 
 -29   3   4      395.41      469.30    188.15 o 
 -27   3   4     1562.30     1558.09    121.47 o 
 -25   3   4     1190.92     1203.67     99.04 o 
 -23   3   4      726.90      725.15     80.55 o 
 -21   3   4     4849.85     4496.65    143.23 o 
 -19   3   4    11643.72    11564.85    272.76 o 
 -17   3   4     8298.47     8230.35    180.76 o 
 -15   3   4    11412.84    11244.72    172.16 o 
 -13   3   4     1686.02     1599.90     74.96 o 
 -11   3   4    19174.83    19068.76    258.73 o 
  -9   3   4     7974.47     7711.65    149.43 o 
  -7   3   4     3680.78     3130.17     93.48 o 
  -5   3   4    10382.12    10982.26    159.62 o 
  -3   3   4     2961.64     2605.64     58.92 o 
  -1   3   4    10220.37    10215.58    145.20 o 
   1   3   4     8041.17     7823.90    133.64 o 
   3   3   4        4.95       24.27     27.08 o 
   5   3   4     1785.65     2256.21     90.17 o 
   7   3   4     3380.62     3877.78    109.71 o 
   9   3   4     1697.10     1830.88     56.76 o 
  11   3   4       23.47       28.70     34.20 o 
  13   3   4      221.20      292.07     48.52 o 
  15   3   4     1109.03     1102.02     81.78 o 
  17   3   4    12954.26    12667.80    298.00 o 
  19   3   4     5702.18     5911.50    201.24 o 
  21   3   4     3346.09     3360.68    183.37 o 
  23   3   4     2607.36     2740.36    155.48 o 
  25   3   4      144.22      176.35     77.76 o 
  27   3   4     2659.98     2233.80    224.30 o 
 -30   4   4     1872.03     1734.00    275.44 o 
 -28   4   4      780.28      826.40    161.50 o 
 -26   4   4     1538.31     1698.34    165.92 o 
 -24   4   4     2692.80     2755.05    185.58 o 
 -22   4   4     1968.70     1721.40    150.19 o 
 -20   4   4     3237.92     3135.72    205.39 o 
 -18   4   4     7188.65     7108.83    223.19 o 
 -16   4   4    23953.29    24034.65    420.52 o 
 -14   4   4     5226.81     4934.32    136.52 o 
 -12   4   4      257.25      229.89     46.03 o 
 -10   4   4     1705.63     1712.61     80.68 o 
  -8   4   4    24431.69    25960.50    382.06 o 
  -6   4   4    11454.63    11971.60    164.52 o 
  -4   4   4     2707.52     2699.80     72.18 o 
  -2   4   4     7758.96     7271.29    115.82 o 
   0   4   4     2715.86     2534.32     68.87 o 
   2   4   4    31566.62    32208.36    392.92 o 
   4   4   4     3728.08     3482.98     90.20 o 
   6   4   4     8421.74     8850.03    172.62 o 
   8   4   4    10147.58     9957.63    204.38 o 
  10   4   4     3387.21     3324.45    144.80 o 
  12   4   4    10856.78    10101.17    244.17 o 
  14   4   4      831.81      766.68    102.32 o 
  16   4   4      315.15      177.00    125.10 o 
  18   4   4     1139.88     1240.20    252.61 o 
  20   4   4     2356.03     1866.73    309.46 o 
  22   4   4      451.68      193.62    160.08 o 
  24   4   4       10.42       28.49     94.69 o 
  26   4   4     1408.72     1420.93    193.76 o 
 -29   5   4      170.63      -69.69    167.22 o 
 -27   5   4       99.49      -95.61    145.33 o 
 -25   5   4       42.57      -83.09    112.25 o 
 -23   5   4       80.15       48.81    142.95 o 
 -21   5   4      169.09      234.43    127.04 o 
 -19   5   4     6968.06     6397.90    338.33 o 
 -17   5   4     4689.97     4555.01    184.61 o 
 -15   5   4       25.18       50.94     64.57 o 
 -13   5   4    11971.13    12294.04    257.36 o 
 -11   5   4    21496.17    21532.45    353.13 o 
  -9   5   4    42501.45    42313.88    577.64 o 
  -7   5   4    27433.28    28136.02    339.60 o 
  -5   5   4     7853.27     7241.88    122.47 o 
  -3   5   4      101.90      167.88     33.90 o 
  -1   5   4      194.12      132.66     28.03 o 
   1   5   4     1689.21     1402.00     61.20 o 
   3   5   4        0.84       14.74     28.88 o 
   5   5   4      416.41      357.46     41.27 o 
   7   5   4       54.48      -42.36     47.37 o 
   9   5   4      127.96       57.95     56.69 o 
  11   5   4       70.27       39.67     60.45 o 
  13   5   4      333.18      300.63     89.30 o 
  15   5   4      543.54      435.68    204.32 o 
  17   5   4     3678.02     3961.32    415.78 o 
  19   5   4     6971.29     6825.40    539.47 o 
  21   5   4     6209.98     6635.35    544.46 o 
  23   5   4     2108.39     2707.32    386.52 o 
  25   5   4     3065.36     3379.52    436.71 o 
  27   5   4      905.59      749.02    258.32 o 
 -28   6   4       99.16       82.02    181.84 o 
 -26   6   4       12.97       77.06    144.01 o 
 -24   6   4     1241.89     1266.81    217.25 o 
 -22   6   4     4692.81     4818.69    345.59 o 
 -20   6   4      107.69      151.22    146.88 o 
 -18   6   4      200.91      -14.49    106.40 o 
 -16   6   4     1689.53     1433.32    176.83 o 
 -14   6   4     4863.61     5393.84    261.40 o 
 -12   6   4      636.49      696.75     77.50 o 
 -10   6   4      535.55      639.65     57.30 o 
  -8   6   4      434.79      519.71     99.21 o 
  -6   6   4      136.72      110.70     36.53 o 
  -4   6   4     3997.70     3945.16    115.16 o 
  -2   6   4     1406.01     1468.83     73.73 o 
   0   6   4     6082.98     6309.66    136.61 o 
   2   6   4     9409.89    10083.99    185.28 o 
   4   6   4     7725.59     8017.05    175.80 o 
   6   6   4     5548.21     5365.61    138.84 o 
   8   6   4     2632.93     2690.34    132.72 o 
  10   6   4     3306.41     3322.59    151.36 o 
  12   6   4     3740.55     3494.23    248.52 o 
  14   6   4     2502.45     2436.61    237.20 o 
  16   6   4      950.70     1162.18    277.11 o 
  18   6   4      838.48      767.34    245.95 o 
  20   6   4       37.73      103.94    166.26 o 
  22   6   4      459.94      383.91    209.32 o 
  24   6   4        0.41      129.63    169.12 o 
  26   6   4      395.36      679.09    253.80 o 
 -27   7   4      129.64      167.72    156.30 o 
 -25   7   4      198.85      130.05    155.31 o 
 -23   7   4       19.61      160.41    147.07 o 
 -21   7   4      706.07     1209.04    248.09 o 
 -19   7   4      176.14       93.31    132.28 o 
 -17   7   4       64.95        6.90    105.12 o 
 -15   7   4      445.93      337.99     87.51 o 
 -13   7   4        7.02       29.91    164.96 o 
 -11   7   4      163.78      128.86     62.91 o 
  -9   7   4      787.43      910.86     98.69 o 
  -7   7   4     1463.17     1446.01    113.92 o 
  -5   7   4     3399.88     3169.51    114.58 o 
  -3   7   4      163.84      158.76     47.64 o 
  -1   7   4      149.66      144.54     40.55 o 
   1   7   4      928.84     1009.77     71.23 o 
   3   7   4     1190.12     1133.69    100.60 o 
   5   7   4      757.27      753.06     81.16 o 
   7   7   4        1.58       62.45     54.02 o 
   9   7   4      470.63      753.19    164.14 o 
  11   7   4     1791.81     2502.92    430.40 o 
  13   7   4        5.60     -101.67    101.67 o 
  15   7   4      453.80      425.93    230.84 o 
  17   7   4      329.75      490.94    234.05 o 
  19   7   4      970.37      569.44    225.49 o 
  21   7   4      381.03      500.93    226.21 o 
  23   7   4       19.75       28.78    165.55 o 
 -26   8   4       43.10       33.05    157.25 o 
 -24   8   4       11.02      -10.16    130.42 o 
 -22   8   4       26.04      260.33    159.46 o 
 -20   8   4        1.05      111.03    134.99 o 
 -18   8   4      378.00      568.39    171.98 o 
 -16   8   4      115.57      145.69    128.38 o 
 -14   8   4      224.71      193.84    128.57 o 
 -12   8   4      139.10      178.08     73.06 o 
 -10   8   4      449.58      107.99    169.59 o 
  -8   8   4      267.08      155.08    149.61 o 
  -6   8   4       84.71      443.47    419.82 o 
  -4   8   4       61.73      176.69     65.06 o 
  -2   8   4     1422.65     1381.70     99.91 o 
   0   8   4     3564.02     3788.15    148.83 o 
   2   8   4     3670.89     3829.34    144.13 o 
   4   8   4     1127.76     1261.18    124.02 o 
   6   8   4        0.43       31.77     61.99 o 
   8   8   4       70.85        3.68     54.04 o 
  10   8   4     1131.82     1179.49    273.54 o 
  12   8   4     4559.91     3414.63    291.81 o 
  14   8   4      888.20     1115.10    200.67 o 
  16   8   4      330.16      156.00    150.72 o 
  18   8   4        1.27       36.39    161.74 o 
  20   8   4        7.45      119.64    170.55 o 
  22   8   4       45.17      -48.29    162.93 o 
 -23   9   4      189.82      300.13    176.77 o 
 -21   9   4      413.97      361.49    168.40 o 
 -19   9   4       86.28      311.85    159.42 o 
 -17   9   4      103.94      138.17    134.33 o 
 -15   9   4      186.80      379.20    160.55 o 
 -13   9   4     1636.86     1180.69    218.60 o 
 -11   9   4     6056.56     5667.73    490.47 o 
  -9   9   4     6334.33     6064.48    480.24 o 
  -7   9   4      322.88      396.28    182.20 o 
  -5   9   4      187.47      129.40    169.12 o 
  -3   9   4      118.07      121.34     76.18 o 
  -1   9   4       73.22        0.58     73.81 o 
   3   9   4      129.68      185.43     73.08 o 
   5   9   4      100.67       32.89     81.42 o 
   7   9   4       10.74      -30.93    100.20 o 
   9   9   4       28.03     -105.57    105.57 o 
  11   9   4      558.42      266.59    142.03 o 
  13   9   4      146.75      151.19    136.09 o 
  15   9   4       47.08       79.28    125.12 o 
  17   9   4      667.32      801.35    303.27 o 
  19   9   4      109.45      164.12    181.96 o 
  21   9   4     1241.63     1942.37    405.31 o 
 -22  10   4      509.84      764.48    306.60 o 
 -20  10   4       15.47      144.47    148.43 o 
 -18  10   4     1271.36     1052.08    259.51 o 
 -16  10   4     2206.82     2330.54    299.43 o 
 -14  10   4       49.99        0.28    135.72 o 
 -12  10   4      249.16       60.84    128.68 o 
 -10  10   4        3.20      107.99    192.67 o 
  -8  10   4     3240.10     3106.22    399.61 o 
  -6  10   4     1099.30     1130.31    280.68 o 
  -4  10   4      234.36      366.07    214.79 o 
  -2  10   4       35.70      102.28    161.98 o 
   0  10   4        6.11      -19.13     63.33 o 
   2  10   4       20.86      -43.58     61.31 o 
   4  10   4       65.49       22.34    108.63 o 
   6  10   4      108.74       27.79    121.48 o 
   8  10   4       86.56      114.85    137.25 o 
  10  10   4      178.53       70.96    212.88 o 
  12  10   4       26.27      -20.95    112.52 o 
  14  10   4      496.72      525.87    240.48 o 
  16  10   4        6.01       75.39    133.84 o 
  18  10   4      229.46      267.59    213.84 o 
 -19  11   4     1178.05     1171.46    319.21 o 
 -17  11   4     1312.91      813.21    205.21 o 
 -15  11   4       11.77       13.01    139.06 o 
 -13  11   4       62.31      208.86    152.70 o 
 -11  11   4     1676.45     2000.83    324.20 o 
  -9  11   4      555.87      501.21    208.13 o 
  -7  11   4     2013.22     2546.29    381.77 o 
  -5  11   4     2105.05     2597.67    378.91 o 
  -3  11   4       26.01       10.70    173.64 o 
  -1  11   4       27.03      119.41    191.24 o 
   1  11   4      345.34      257.00    111.16 o 
   3  11   4      193.78      -66.49    141.88 o 
   5  11   4       10.87        1.25    128.20 o 
   7  11   4       41.60       61.63    135.13 o 
   9  11   4        1.02     -127.81    127.81 o 
  11  11   4       77.03      -86.83    136.37 o 
  13  11   4        5.21     -117.24    144.62 o 
  15  11   4      307.38       95.44    293.52 o 
 -14  12   4       13.49      186.48    158.46 o 
 -12  12   4       54.18      124.38    157.27 o 
 -10  12   4      212.54       -5.80    143.75 o 
  -8  12   4      556.73      200.09    172.07 o 
  -6  12   4     2436.60     2460.86    550.53 o 
  -4  12   4      955.84     1204.76    308.74 o 
  -2  12   4      381.50      596.79    253.80 o 
   4  12   4     2456.96     2509.14    411.50 o 
   6  12   4     1617.44     1624.93    259.05 o 
   8  12   4     2228.19     2179.83    445.63 o 
  10  12   4     1058.04      771.55    321.94 o 
  -7  13   4      343.08      220.90    221.09 o 
  -5  13   4       13.66      172.64    190.05 o 
 -31   1   5     1161.27     1203.13    149.72 o 
 -29   1   5       18.08       84.13    136.29 o 
 -27   1   5      603.95      524.30    110.32 o 
 -25   1   5      328.80      374.56     94.48 o 
 -23   1   5        4.42       37.47     53.46 o 
 -21   1   5     1637.09     1616.92     90.91 o 
 -19   1   5      273.35      265.27     65.10 o 
 -17   1   5      918.69      973.50     69.73 o 
 -15   1   5     1767.64     1913.60     74.64 o 
 -13   1   5     1474.09     1728.61     51.35 o 
 -11   1   5      197.99      184.22     23.62 o 
  -9   1   5     1311.57     1372.92     38.36 o 
  -7   1   5      478.61      495.37     23.43 o 
  -5   1   5     2372.23     2364.80     47.94 o 
  -3   1   5    38473.60    39126.61    303.78 o 
  -1   1   5     7838.62     8454.00     98.94 o 
   1   1   5     4103.36     4016.17     72.95 o 
   3   1   5      132.60      202.64     32.79 o 
   5   1   5       38.32       57.79     25.96 o 
   7   1   5     1001.74     1117.14     51.58 o 
   9   1   5      421.46      417.61     49.46 o 
  11   1   5        4.75       -0.13     33.10 o 
  13   1   5       39.07       -2.10     51.95 o 
  15   1   5     1443.77     1348.15     83.36 o 
  17   1   5     2362.62     2413.54    131.78 o 
  19   1   5      386.97      368.12     60.33 o 
  21   1   5      670.22      682.17     84.10 o 
  23   1   5      554.94      624.62     97.61 o 
  25   1   5      680.83      724.19    219.78 o 
  27   1   5      189.62      214.23     95.91 o 
 -32   2   5      969.80     1301.88    148.40 o 
 -30   2   5      256.77      625.60    125.23 o 
 -28   2   5       19.54      123.49     87.74 o 
 -26   2   5        4.03      -66.97     66.97 o 
 -24   2   5      430.29      354.79     69.92 o 
 -22   2   5     1116.50     1229.87    106.61 o 
 -20   2   5     2133.47     2344.62    114.11 o 
 -18   2   5     1512.99     1489.30     85.77 o 
 -16   2   5     2212.90     2214.24     82.66 o 
 -14   2   5     3013.83     2943.23     68.89 o 
 -12   2   5    13348.16    13365.74    169.29 o 
 -10   2   5      532.81      527.50     32.88 o 
  -8   2   5     8207.26     8367.02    114.61 o 
  -6   2   5    10252.47    10281.84    120.67 o 
  -4   2   5     4612.28     4494.99     87.68 o 
  -2   2   5   129707.02   134022.45   1242.25 o 
   0   2   5       24.33       24.34     22.35 o 
   2   2   5      372.17      352.52     31.29 o 
   4   2   5     7397.90     7751.34    116.18 o 
   6   2   5      218.61      239.70     27.39 o 
   8   2   5     3542.06     4185.19     95.00 o 
  10   2   5       36.32        9.99     25.60 o 
  12   2   5        4.43       46.29     33.91 o 
  14   2   5     7842.03     7876.14    175.58 o 
  16   2   5     8788.51     8699.56    192.05 o 
  18   2   5     2812.37     2609.41    123.32 o 
  20   2   5     1605.60     1458.19    144.06 o 
  22   2   5      575.13      676.24     98.74 o 
  24   2   5      683.73      905.29    112.53 o 
  26   2   5       92.78       60.30     73.40 o 
  28   2   5       18.27       98.26    105.61 o 
 -31   3   5      653.93      489.04    192.67 o 
 -29   3   5      101.27      134.63    156.99 o 
 -27   3   5     3399.10     3669.90    187.49 o 
 -25   3   5     2110.72     1934.09    115.97 o 
 -23   3   5      525.24      429.62     70.94 o 
 -21   3   5      187.53      164.87     55.60 o 
 -19   3   5     2484.67     2376.03    106.63 o 
 -17   3   5     3234.74     3256.59    100.13 o 
 -15   3   5     1447.21     1283.32     73.79 o 
 -13   3   5     5131.10     5370.32    118.93 o 
 -11   3   5     1532.95     1900.07     72.57 o 
  -9   3   5     3954.78     3791.00     94.06 o 
  -7   3   5     1447.28     1228.35     60.69 o 
  -5   3   5     5142.91     4998.14     80.02 o 
  -3   3   5     8466.02     8914.39    137.24 o 
  -1   3   5    59486.25    61165.47    602.51 o 
   1   3   5    11780.79    11881.35    182.75 o 
   3   3   5    26127.62    27302.26    372.56 o 
   5   3   5     6879.53     6382.11    149.55 o 
   7   3   5     6986.69     6675.78    145.36 o 
   9   3   5    21342.31    22097.37    299.40 o 
  11   3   5     4981.28     4590.89    144.03 o 
  13   3   5      613.43      717.73     61.33 o 
  15   3   5     1191.44     1258.04     89.74 o 
  17   3   5      291.71      253.02     58.91 o 
  19   3   5      218.34      272.22     70.94 o 
  21   3   5      768.99      833.32     99.41 o 
  23   3   5     1814.96     1823.04    134.06 o 
  25   3   5       10.14       -2.65     69.17 o 
  27   3   5        1.69      138.32    110.37 o 
 -30   4   5       26.75       30.68    151.52 o 
 -28   4   5      662.32      486.21    127.47 o 
 -26   4   5     1877.01     1928.50    199.74 o 
 -24   4   5     2207.19     2158.88    273.61 o 
 -22   4   5     3520.71     3504.19    191.78 o 
 -20   4   5     4101.04     3722.79    170.70 o 
 -18   4   5     1716.27     1809.34    155.78 o 
 -16   4   5      812.68      891.02     75.09 o 
 -14   4   5     8656.20     8400.69    175.97 o 
 -12   4   5     8918.13     8453.05    164.41 o 
 -10   4   5    16145.99    16453.91    335.38 o 
  -8   4   5    33105.89    32270.81    392.06 o 
  -6   4   5     6652.17     6260.16    133.69 o 
  -4   4   5     2114.57     2255.87     61.39 o 
  -2   4   5       28.94       82.78     23.99 o 
   0   4   5      538.34      388.20     38.04 o 
   2   4   5       52.71       97.53     23.91 o 
   4   4   5     3104.45     3336.73    100.48 o 
   6   4   5     5697.25     5943.00    171.80 o 
   8   4   5     4098.51     4304.98    149.27 o 
  10   4   5     3282.10     3457.87    162.55 o 
  12   4   5      517.56      552.91     92.99 o 
  14   4   5      689.36      740.81    103.03 o 
  16   4   5     4682.23     4596.41    403.41 o 
  18   4   5     3349.71     3277.95    372.96 o 
  20   4   5      199.56      160.56    155.56 o 
  22   4   5     1494.96     1389.34    288.05 o 
  24   4   5     2006.20     1644.44    201.23 o 
  26   4   5     3710.53     4735.10    310.44 o 
 -29   5   5     1895.14     1781.02    266.53 o 
 -27   5   5     3857.68     3742.15    319.88 o 
 -25   5   5     8679.94     9586.89    491.18 o 
 -23   5   5     1689.09     1853.64    455.74 o 
 -21   5   5      996.78     1069.11    379.03 o 
 -19   5   5     3855.81     3582.83    399.49 o 
 -17   5   5      707.27      774.98     94.66 o 
 -15   5   5        1.79       10.31     54.24 o 
 -13   5   5     1462.52     1430.76     91.24 o 
 -11   5   5        9.51       20.72     38.24 o 
  -9   5   5     2419.99     2663.63     88.90 o 
  -7   5   5     1515.99     1592.07     68.90 o 
  -5   5   5     1754.28     1792.20     70.93 o 
  -3   5   5     1578.12     1369.19     59.04 o 
  -1   5   5     3438.22     3336.17     91.90 o 
   1   5   5    42416.50    43060.92    482.48 o 
   3   5   5    15711.46    15701.85    198.04 o 
   5   5   5    25455.36    24784.49    421.67 o 
   7   5   5     9933.03     9646.75    229.85 o 
   9   5   5     5683.48     5679.74    181.92 o 
  11   5   5     4370.27     3830.74    160.81 o 
  13   5   5     1727.50     1768.80    136.02 o 
  15   5   5     1413.71     1288.49    263.79 o 
  17   5   5      149.26       34.01    124.40 o 
  19   5   5       52.28       48.76    139.15 o 
  21   5   5        3.26      -94.67    131.30 o 
  23   5   5        1.12       43.05    151.28 o 
  25   5   5        1.76       43.77    148.66 o 
 -28   6   5     2238.60     2322.62    289.20 o 
 -26   6   5       86.50      101.33    149.97 o 
 -24   6   5     1703.61     1688.27    244.43 o 
 -22   6   5      489.96      330.29    146.21 o 
 -20   6   5     3079.61     3076.61    491.78 o 
 -18   6   5    18159.85    18325.03    626.95 o 
 -16   6   5      267.65      305.56     81.84 o 
 -14   6   5      664.67      808.58    165.19 o 
 -12   6   5     1497.71     1554.65    103.72 o 
 -10   6   5       53.06       99.90     52.30 o 
  -8   6   5    15354.67    15364.61    252.77 o 
  -6   6   5    10252.09     9931.08    170.20 o 
  -4   6   5    14037.67    13877.85    222.65 o 
  -2   6   5    10629.06    10173.26    186.04 o 
   0   6   5    10415.20    10818.06    187.92 o 
   2   6   5     3487.38     3798.77    111.73 o 
   4   6   5     4450.11     4559.76     97.45 o 
   6   6   5     1476.36     1560.77    105.19 o 
   8   6   5      112.07      157.79     65.58 o 
  10   6   5      445.06      503.94     82.19 o 
  12   6   5     1969.90     2179.28    161.29 o 
  14   6   5       29.54       69.69    128.21 o 
  16   6   5     1766.56     1993.98    341.09 o 
  18   6   5     1992.86     1697.61    322.54 o 
  20   6   5      811.52      611.54    232.63 o 
  22   6   5     1841.42     1651.94    360.36 o 
  24   6   5     1166.62     1001.15    293.76 o 
 -27   7   5      629.55      627.71    232.15 o 
 -25   7   5      560.99      587.95    196.70 o 
 -23   7   5      693.75      586.88    181.80 o 
 -21   7   5      785.18     1044.98    307.20 o 
 -19   7   5       80.29       34.73    110.05 o 
 -17   7   5       34.70      -48.44    110.40 o 
 -15   7   5      141.85       55.02     79.86 o 
 -13   7   5     1178.38     1203.51    125.58 o 
 -11   7   5    13562.51    14229.57    340.54 o 
  -9   7   5      206.98      217.40    122.14 o 
  -7   7   5     8821.66     8848.83    249.69 o 
  -5   7   5    11353.50    11553.47    241.11 o 
  -3   7   5     1963.62     1949.64     89.98 o 
  -1   7   5     2558.65     2574.62    113.81 o 
   1   7   5    11034.76    11064.68    205.67 o 
   3   7   5    15734.06    15494.10    296.12 o 
   5   7   5    14160.68    13564.90    231.27 o 
   7   7   5    14696.51    15992.87    335.66 o 
   9   7   5      390.00      848.93    148.33 o 
  11   7   5     2461.20     1970.93    223.63 o 
  13   7   5     2766.28     3178.29    281.04 o 
  15   7   5     3625.25     4635.42    486.90 o 
  17   7   5     4898.70     4902.54    510.69 o 
  19   7   5     1759.84     1472.59    328.01 o 
  21   7   5     2298.91     2188.79    397.94 o 
  23   7   5     1424.05     2020.38    392.23 o 
 -26   8   5      676.75      763.33    206.93 o 
 -24   8   5      341.67      207.38    163.96 o 
 -22   8   5      166.85       87.77    147.11 o 
 -20   8   5     1931.26     2138.17    279.56 o 
 -18   8   5     6172.28     6249.72    391.12 o 
 -16   8   5     2238.52     2606.27    272.31 o 
 -14   8   5     3736.72     3662.33    411.02 o 
 -12   8   5     5511.48     5630.63    228.38 o 
 -10   8   5     4417.40     4670.62    436.47 o 
  -8   8   5     6536.36     7466.88   1050.99 o 
  -6   8   5    11544.21    13232.82    764.01 o 
  -4   8   5     7740.15     8241.11    239.02 o 
  -2   8   5    10495.11    10459.33    259.01 o 
   0   8   5      556.35      535.87     79.46 o 
   2   8   5    12504.45    13510.15    303.79 o 
   4   8   5      405.20      339.29     83.56 o 
   6   8   5     1353.18     1560.94     94.02 o 
   8   8   5      604.68      491.66    207.18 o 
  10   8   5     4157.48     3811.28    293.39 o 
  12   8   5     4186.44     3665.45    304.90 o 
  14   8   5      251.83      424.47    161.83 o 
  16   8   5     2317.36     2195.45    391.99 o 
  18   8   5      977.34     1115.56    299.94 o 
  20   8   5      305.84      313.98    194.57 o 
  22   8   5     1772.22     1969.01    369.40 o 
 -23   9   5     2207.33     2655.87    394.37 o 
 -21   9   5     1334.50     1419.90    256.39 o 
 -19   9   5      260.80       88.20    195.88 o 
 -17   9   5       55.41      193.36    139.77 o 
 -15   9   5      709.25      145.75    144.68 o 
 -13   9   5      186.05      402.70    237.86 o 
 -11   9   5      269.73       86.11    182.91 o 
  -9   9   5      591.57      473.34    215.03 o 
  -7   9   5     1307.26     1318.22    274.25 o 
  -5   9   5     4071.96     4205.13    405.79 o 
  -3   9   5     1780.63     1607.89    141.16 o 
  -1   9   5     3541.52     3837.91    203.22 o 
   1   9   5      309.44      422.82    102.13 o 
   3   9   5     5557.50     5645.71    384.38 o 
   5   9   5     9581.29     9107.89    325.60 o 
   7   9   5     5554.28     5891.67    347.58 o 
   9   9   5     2714.08     3035.79    281.59 o 
  11   9   5      377.72      473.56    242.62 o 
  13   9   5     3047.86     3083.93    752.11 o 
  15   9   5     3719.99     5133.74    569.44 o 
  17   9   5     2040.22     1763.26    380.81 o 
  19   9   5      331.46      466.44    234.53 o 
 -22  10   5     1003.32      508.98    248.80 o 
 -20  10   5     4947.76     5228.02    415.03 o 
 -18  10   5     4836.96     5039.34    402.10 o 
 -16  10   5     2570.59     2804.35    496.30 o 
 -14  10   5     2793.04     3037.69    324.67 o 
 -12  10   5     7148.91     6781.87    560.64 o 
 -10  10   5     2215.78     2341.26    376.06 o 
  -8  10   5     3701.43     3674.94    421.25 o 
  -6  10   5     3940.16     4114.03    436.47 o 
  -4  10   5     1347.14      918.85    246.66 o 
  -2  10   5     1033.96     1379.59    276.63 o 
   0  10   5      992.82      957.86    171.42 o 
   2  10   5     1210.35     1444.69    154.33 o 
   4  10   5      973.83      933.35    179.16 o 
   6  10   5     1490.76     1736.12    235.29 o 
   8  10   5     1490.68     1375.86    223.22 o 
  10  10   5      510.48      287.79    166.93 o 
  12  10   5       43.82      169.51    152.70 o 
  14  10   5      528.20      273.45    156.59 o 
  16  10   5     1416.85      853.44    280.68 o 
  18  10   5     2683.12     3985.58    550.41 o 
 -19  11   5     1602.70     1785.67    265.44 o 
 -17  11   5      396.18      448.51    395.20 o 
 -15  11   5       60.07      132.78    247.14 o 
 -13  11   5        9.57      -20.62    132.58 o 
 -11  11   5      195.89      259.76    167.39 o 
  -9  11   5      304.34      339.90    245.71 o 
  -7  11   5      978.61     1287.06    307.79 o 
  -5  11   5     3036.18     3120.49    408.17 o 
  -3  11   5     5767.54     5534.77    496.41 o 
  -1  11   5     4662.30     4831.42    461.45 o 
   1  11   5     4535.89     5275.90    782.32 o 
   3  11   5     3060.06     2901.84    276.49 o 
   5  11   5     4443.74     4410.06    573.01 o 
   7  11   5     2902.45     2955.26    298.12 o 
   9  11   5     3910.28     4756.99    376.62 o 
  11  11   5     4637.02     5519.10    413.52 o 
  13  11   5     2330.83     2756.74    330.36 o 
  15  11   5      904.52      647.69    301.37 o 
 -14  12   5     1633.06     1617.90    274.11 o 
 -12  12   5     2169.01     2462.29    774.35 o 
 -10  12   5     1980.86     2005.06    292.02 o 
  -8  12   5     2188.83     2537.97    411.97 o 
  -6  12   5      161.88      443.85    240.71 o 
  -4  12   5       70.13       57.80    189.34 o 
  -2  12   5      602.44      348.23    214.55 o 
   4  12   5      354.47      400.53    213.84 o 
   6  12   5       15.40      -12.39    143.88 o 
   8  12   5      102.86       95.48    161.21 o 
  10  12   5       24.81     -107.33    155.99 o 
  -7  13   5      162.17      280.16    193.16 o 
  -5  13   5       26.54       58.19    157.91 o 
 -32   0   6     3654.45     4014.84    323.73 o 
 -30   0   6      587.35      662.20    172.69 o 
 -28   0   6     4570.58     4131.87    312.79 o 
 -26   0   6     3390.52     3077.20    270.68 o 
 -24   0   6     1300.97     1280.64    188.15 o 
 -22   0   6      278.23      320.16    292.57 o 
 -20   0   6       38.76       34.33    101.26 o 
 -18   0   6    10312.56     9921.67    226.78 o 
 -16   0   6      806.58      573.79     93.97 o 
 -14   0   6      363.61      391.73     71.92 o 
 -12   0   6    24146.35    25495.03    618.44 o 
 -10   0   6     5640.91     5670.05    131.26 o 
  -8   0   6     1140.76     1035.47     66.80 o 
  -6   0   6     2908.20     2714.16     62.77 o 
  -4   0   6    23055.96    24710.31    330.05 o 
  -2   0   6      386.86      277.15     39.88 o 
   0   0   6      322.84      206.02     39.81 o 
   2   0   6    26058.14    25995.40    392.16 o 
   4   0   6     5396.84     6677.97    157.63 o 
   6   0   6    13177.38    12600.64    248.48 o 
   8   0   6     9585.80     9785.30    223.09 o 
  10   0   6    44433.27    42554.88    733.03 o 
  12   0   6    41794.67    40014.01    716.13 o 
  14   0   6     5462.54     5751.23    218.06 o 
  16   0   6     3988.51     3924.53    189.18 o 
  18   0   6    11963.88    11167.09    368.74 o 
  20   0   6     1415.49     1366.46    148.15 o 
  22   0   6      381.94      425.77    107.38 o 
  24   0   6      663.38      941.69    195.76 o 
  26   0   6       12.66       98.47    121.55 o 
  28   0   6      222.27      451.70    148.66 o 
 -31   1   6      858.05      982.01    138.39 o 
 -29   1   6       12.54       55.09     84.83 o 
 -27   1   6      500.12      455.71    107.41 o 
 -25   1   6       20.79       77.34     74.66 o 
 -23   1   6      795.77      911.09    110.24 o 
 -21   1   6     1739.01     1899.12    126.50 o 
 -19   1   6      473.99      427.46     59.91 o 
 -17   1   6    10157.04     9922.08    155.10 o 
 -15   1   6    29779.37    29770.20    320.27 o 
 -13   1   6    64679.66    66742.92    543.53 o 
 -11   1   6    21978.20    22704.04    214.34 o 
  -9   1   6      754.47      531.02     29.58 o 
  -7   1   6    74402.88    74315.52    555.63 o 
  -5   1   6    14873.79    15779.51    139.04 o 
  -3   1   6    17826.93    18430.72    166.69 o 
  -1   1   6    25450.34    26463.83    250.80 o 
   1   1   6     6151.44     6200.80     97.23 o 
   3   1   6      327.98      400.58     33.64 o 
   5   1   6     7139.63     7135.65    119.92 o 
   7   1   6     5434.93     5584.35    110.78 o 
   9   1   6     1599.49     1674.95     74.09 o 
  11   1   6     5283.78     5511.54    136.90 o 
  13   1   6     3956.33     3858.89    121.70 o 
  15   1   6     5432.39     4996.37    144.36 o 
  17   1   6       76.39      160.65     59.88 o 
  19   1   6     2261.76     2552.86    172.82 o 
  21   1   6     4696.67     5039.98    282.50 o 
  23   1   6     5638.70     6189.61    235.05 o 
  25   1   6     5185.51     5198.26    318.68 o 
  27   1   6      900.36      775.30    238.34 o 
 -32   2   6      522.40      698.33    120.14 o 
 -30   2   6      730.83      513.91    197.07 o 
 -28   2   6     4169.51     4305.25    222.09 o 
 -26   2   6     3478.60     3541.27    197.28 o 
 -24   2   6     5210.45     4863.45    169.41 o 
 -22   2   6     5402.96     4753.94    284.34 o 
 -20   2   6     5473.59     5634.81    261.03 o 
 -18   2   6    27633.11    25153.60    933.86 o 
 -16   2   6     8095.51     8012.77    164.69 o 
 -14   2   6        6.10       29.55     21.74 o 
 -12   2   6      128.98       75.38     26.68 o 
 -10   2   6     9867.40    10255.25    132.94 o 
  -8   2   6     2623.25     2597.69     49.59 o 
  -6   2   6       28.47       23.89     22.26 o 
  -4   2   6    36952.10    38259.38    425.36 o 
  -2   2   6    21041.31    22163.99    224.42 o 
   0   2   6    38749.97    39724.38    429.48 o 
   2   2   6     9693.22     9503.84    147.19 o 
   4   2   6    14368.10    14950.57    203.98 o 
   6   2   6    12994.83    12184.21    151.99 o 
   8   2   6    26046.04    25947.73    322.69 o 
  10   2   6    19274.90    18099.51    270.90 o 
  12   2   6    15778.15    15743.75    258.10 o 
  14   2   6     5502.16     5404.78    163.13 o 
  16   2   6    16806.96    16586.37    319.51 o 
  18   2   6     9735.41     9816.89    269.69 o 
  20   2   6     1122.03     1027.89    107.36 o 
  22   2   6       94.45      123.11     71.63 o 
  24   2   6        8.36       26.51     93.26 o 
  26   2   6        0.06      188.94     79.86 o 
 -31   3   6      199.09       64.22    160.32 o 
 -29   3   6      357.04      436.47    178.16 o 
 -27   3   6      138.43      163.32    120.83 o 
 -25   3   6       20.18       53.54     57.75 o 
 -23   3   6     1728.56     1554.67    100.47 o 
 -21   3   6     5108.47     5174.35    162.17 o 
 -19   3   6     7119.08     6875.73    223.07 o 
 -17   3   6     7994.83     8150.68    198.99 o 
 -15   3   6    22711.87    22274.99    300.30 o 
 -13   3   6    12608.76    12138.73    188.39 o 
 -11   3   6     3648.68     3479.52     91.27 o 
  -9   3   6     7274.18     6359.72    110.92 o 
  -7   3   6     1222.61      874.91     38.80 o 
  -5   3   6    35137.35    35383.70    407.64 o 
  -3   3   6      611.39      623.11     27.71 o 
  -1   3   6     5906.58     5577.90     99.14 o 
   1   3   6     8507.36     8697.09    143.00 o 
   3   3   6    12660.08    13644.27    230.41 o 
   5   3   6    15772.81    17591.12    285.47 o 
   7   3   6     5596.37     5922.90    127.72 o 
   9   3   6      129.13       81.14     30.54 o 
  11   3   6      238.63      174.08     42.88 o 
  13   3   6     2251.12     2420.84    102.49 o 
  15   3   6     1435.09     1299.68     81.54 o 
  17   3   6    12162.17    13295.86    279.52 o 
  19   3   6     9402.09     9405.51    266.72 o 
  21   3   6     4783.83     4914.03    196.57 o 
  23   3   6     2865.82     2926.44    163.03 o 
  25   3   6      801.39     1068.40    118.04 o 
  27   3   6     1663.05     1961.79    567.06 o 
 -30   4   6     2149.78     1849.84    275.44 o 
 -28   4   6     3883.11     4426.40    242.84 o 
 -26   4   6     3278.26     3841.08    307.43 o 
 -24   4   6     2992.36     2818.60    186.93 o 
 -22   4   6      797.79      809.52    115.49 o 
 -20   4   6     3202.30     3370.94    167.68 o 
 -18   4   6     1753.34     1821.67    185.81 o 
 -16   4   6     1002.41     1097.35    101.25 o 
 -14   4   6      465.94      454.56     50.64 o 
 -12   4   6      189.31      184.53     48.13 o 
 -10   4   6      616.22      702.38     54.78 o 
  -8   4   6     2881.22     3263.30    101.55 o 
  -6   4   6     7008.01     7788.31    133.79 o 
  -4   4   6    25693.17    25426.69    321.64 o 
  -2   4   6      906.98      839.49     36.27 o 
   0   4   6     6503.17     6716.02    116.74 o 
   2   4   6     6935.31     6808.32    131.72 o 
   4   4   6      968.33      898.90     73.83 o 
   6   4   6    38113.83    36209.75    547.34 o 
   8   4   6    21252.72    20742.13    508.03 o 
  10   4   6     6060.32     5552.30    205.11 o 
  12   4   6     5175.24     5332.03    209.99 o 
  14   4   6      175.14       75.74     71.77 o 
  16   4   6      163.61      193.62    146.05 o 
  18   4   6       10.55      -77.30     89.20 o 
  20   4   6       51.99      240.71    159.13 o 
  22   4   6       51.69      139.53    101.03 o 
  24   4   6       45.65      -44.89    179.35 o 
  26   4   6       17.48      246.85    125.57 o 
 -29   5   6      890.25     1026.63    227.93 o 
 -27   5   6      929.25     1061.10    213.04 o 
 -25   5   6       51.23      106.24    130.69 o 
 -23   5   6     1737.55     1773.62    224.63 o 
 -21   5   6       41.89       19.21    105.50 o 
 -19   5   6     3570.17     3660.17    276.65 o 
 -17   5   6     7903.89     7624.67    422.68 o 
 -15   5   6      376.11      390.42     77.25 o 
 -13   5   6     2432.85     2630.92    116.13 o 
 -11   5   6     8128.74     7633.85    213.29 o 
  -9   5   6     8343.08     8121.50    215.44 o 
  -7   5   6    10849.39    10508.82    181.62 o 
  -5   5   6     3062.05     2821.68     90.01 o 
  -3   5   6       15.24       -1.10     26.44 o 
  -1   5   6       57.32       66.51     25.66 o 
   1   5   6      145.13      119.78     25.89 o 
   3   5   6      194.86      108.65     33.84 o 
   5   5   6      972.80      770.94     71.92 o 
   7   5   6     2361.93     2739.03    147.47 o 
   9   5   6      275.75      448.66     89.58 o 
  11   5   6     1106.25     1014.03    115.88 o 
  13   5   6     1853.14     1811.77    153.26 o 
  15   5   6     1371.21      842.26    225.73 o 
  17   5   6     1186.93     1035.17    253.80 o 
  19   5   6     1796.13     1920.25    326.82 o 
  21   5   6     1736.19     1384.82    298.75 o 
  23   5   6      115.46      295.18    178.16 o 
  25   5   6      168.66      335.62    193.14 o 
 -28   6   6      145.79      335.87    323.73 o 
 -26   6   6        6.77       91.07    142.02 o 
 -24   6   6      468.16      424.30    169.71 o 
 -22   6   6     6128.97     5767.93    465.14 o 
 -20   6   6     3471.58     2938.88    387.12 o 
 -18   6   6      130.65      -51.73    104.45 o 
 -16   6   6     3713.60     3591.54    212.37 o 
 -14   6   6     7200.23     7162.39    335.53 o 
 -12   6   6     2507.78     2472.18    136.33 o 
 -10   6   6      254.40      214.24     59.30 o 
  -8   6   6      142.99       97.58     47.27 o 
  -6   6   6        4.41      -30.78     30.78 o 
  -4   6   6       85.76      133.27     36.96 o 
  -2   6   6      743.97      865.53     61.52 o 
   0   6   6       29.41       64.88     35.88 o 
   2   6   6     4719.08     4816.93    100.31 o 
   4   6   6     1236.70     1219.90     87.99 o 
   6   6   6     6678.32     6584.73    197.02 o 
   8   6   6      816.10      805.39     93.41 o 
  10   6   6      123.07       62.97    128.47 o 
  12   6   6     1502.31     1265.57    261.65 o 
  14   6   6     3256.51     3473.71    397.46 o 
  16   6   6     2706.29     2106.25    336.10 o 
  18   6   6     1373.86     1484.72    311.12 o 
  20   6   6      263.87      230.72    204.80 o 
  22   6   6        0.98       10.94    156.27 o 
  24   6   6      413.23      445.27    184.58 o 
 -27   7   6       24.06       89.53    151.23 o 
 -25   7   6       79.81      125.12    141.22 o 
 -23   7   6        6.56       58.23    141.18 o 
 -21   7   6      554.63      718.46    184.54 o 
 -19   7   6       13.00       27.50    115.67 o 
 -17   7   6      301.60      458.97    153.98 o 
 -15   7   6       43.88       55.34     99.07 o 
 -13   7   6      279.43      174.63     76.51 o 
 -11   7   6     5509.70     5423.39    458.82 o 
  -9   7   6     5181.26     4725.60    297.91 o 
  -7   7   6     1720.25     1638.42    200.16 o 
  -5   7   6      278.37      237.71     51.48 o 
  -3   7   6      504.13      557.98     64.16 o 
  -1   7   6      252.87      137.39     44.75 o 
   1   7   6       56.66      -10.18     46.60 o 
   3   7   6      676.02      625.66     53.88 o 
   5   7   6        3.76       53.85     53.79 o 
   7   7   6      344.61      473.62    137.73 o 
   9   7   6      175.25       72.96     86.17 o 
  11   7   6       51.58      -63.75    137.01 o 
  13   7   6       74.77      156.27    176.25 o 
  15   7   6      298.28      407.69    217.64 o 
  17   7   6      427.88      552.79    233.58 o 
  19   7   6      291.05      231.68    177.21 o 
  21   7   6       36.15      204.80    170.78 o 
  23   7   6      138.61      523.29    205.75 o 
 -26   8   6        8.59      -64.77    132.84 o 
 -24   8   6       62.51      139.76    146.97 o 
 -22   8   6      410.70      335.77    170.96 o 
 -20   8   6      126.53      142.04    150.11 o 
 -18   8   6      349.02       91.09    133.02 o 
 -16   8   6      614.92      605.35    249.28 o 
 -14   8   6     2126.88     2024.19    336.57 o 
 -12   8   6     2242.76     2111.62    435.40 o 
 -10   8   6      783.78      753.30    229.77 o 
  -8   8   6     2128.61     1650.75    281.15 o 
  -6   8   6       29.54       -8.33    139.39 o 
  -4   8   6       11.50      -36.36     62.68 o 
  -2   8   6     3268.33     3353.83    263.88 o 
   0   8   6      300.11      249.47     73.18 o 
   2   8   6     1377.72     1380.77    169.39 o 
   4   8   6      654.01      601.79    112.68 o 
   6   8   6      298.55      238.41     94.40 o 
   8   8   6      877.92      666.84    179.82 o 
  10   8   6        0.13        0.84    108.93 o 
  12   8   6     1753.58     1281.35    310.65 o 
  14   8   6      106.84     -122.02    122.02 o 
  16   8   6      599.51      836.79    263.07 o 
  18   8   6       26.15      131.77    175.07 o 
  20   8   6      603.44      616.30    221.69 o 
 -23   9   6      280.80      297.22    177.05 o 
 -21   9   6       87.33      176.79    158.04 o 
 -19   9   6       75.29       65.90    132.03 o 
 -17   9   6      740.27     1219.27    402.46 o 
 -15   9   6     1521.99     1911.44    355.60 o 
 -13   9   6     1787.67     2001.12    347.75 o 
 -11   9   6      203.61      396.28    199.56 o 
  -9   9   6      948.21      914.33    253.08 o 
  -7   9   6        9.08       13.56    149.14 o 
  -5   9   6       90.34       46.14    137.01 o 
  -3   9   6      312.22      381.83    186.13 o 
  -1   9   6     2741.66     2722.17    177.30 o 
   1   9   6        0.35       79.76     94.45 o 
   3   9   6      338.32      278.62     95.07 o 
   5   9   6       12.57       19.20     79.76 o 
   7   9   6        4.61        6.27    109.84 o 
   9   9   6      123.48       56.51    124.02 o 
  11   9   6     3328.24     3313.44    308.74 o 
  13   9   6      495.08      373.44    224.30 o 
  15   9   6       17.43      224.30    183.63 o 
  17   9   6       12.91      180.77    193.38 o 
  19   9   6       28.46      218.59    210.03 o 
 -22  10   6      203.73      160.05    187.08 o 
 -20  10   6       37.16      244.60    148.43 o 
 -18  10   6      408.65      717.96    198.14 o 
 -16  10   6       11.54      -22.99    140.45 o 
 -14  10   6      335.74      475.48    241.43 o 
 -12  10   6      123.96      -60.42    158.89 o 
 -10  10   6       18.06      167.69    200.99 o 
  -8  10   6      119.03       77.30    169.59 o 
  -6  10   6      280.63      169.36    182.44 o 
  -4  10   6      394.28      741.41    243.81 o 
  -2  10   6      170.48        5.95    161.03 o 
   0  10   6       64.52       -2.31     63.29 o 
   2  10   6       35.56       66.50     90.68 o 
   4  10   6       67.26      103.47    118.07 o 
   6  10   6     1850.35     2099.07    291.02 o 
   8  10   6     2829.88     2828.39    288.02 o 
  10  10   6     1354.98     1122.41    231.63 o 
  12  10   6        4.09       28.78    183.63 o 
  14  10   6       48.23      525.43    266.40 o 
  16  10   6       88.08      494.75    263.31 o 
 -19  11   6      819.37      644.96    250.47 o 
 -17  11   6      405.24      455.46    183.45 o 
 -15  11   6      806.85      850.01    209.67 o 
 -13  11   6     1104.46     1209.36    241.74 o 
 -11  11   6     1638.78     1491.62    365.35 o 
  -9  11   6      783.39      539.70    264.98 o 
  -7  11   6     1552.38     1475.68    328.01 o 
  -5  11   6      888.98      895.54    285.67 o 
  -3  11   6      346.81      467.16    225.02 o 
  -1  11   6       28.95       88.48    171.02 o 
   1  11   6      687.34      499.98    229.54 o 
   3  11   6      715.44      401.35    160.46 o 
   5  11   6      169.90      125.66    141.44 o 
   7  11   6       41.79     -127.97    127.97 o 
   9  11   6        6.60      147.80    153.82 o 
  11  11   6      453.09      549.46    280.68 o 
  13  11   6       31.94       44.72    201.71 o 
 -14  12   6      107.34      116.37    151.42 o 
 -12  12   6       35.93       99.70    247.26 o 
 -10  12   6      302.98      545.41    252.61 o 
  -8  12   6       30.30       58.28    215.98 o 
  -6  12   6      370.11      696.93    277.58 o 
  -4  12   6     2147.23     1950.45    368.21 o 
  -2  12   6     1046.54      754.25    275.68 o 
   4  12   6      559.57      431.85    181.30 o 
   6  12   6     3263.62     3149.83    521.39 o 
   8  12   6     3599.07     4016.98    536.14 o 
  -5  13   6      268.48      353.22    268.31 o 
 -33   1   7      186.63      267.89    128.68 o 
 -31   1   7      185.49       99.61     89.71 o 
 -29   1   7       95.14      127.51     90.86 o 
 -27   1   7      190.05       18.40     76.61 o 
 -25   1   7        3.58      -26.36     71.53 o 
 -23   1   7      910.91      724.54     99.92 o 
 -21   1   7       85.86      133.94     49.55 o 
 -19   1   7      329.66      420.72     59.32 o 
 -17   1   7      371.67      344.98     45.09 o 
 -15   1   7       31.11       28.95     26.75 o 
 -13   1   7     2206.42     2337.24     62.58 o 
 -11   1   7      455.56      358.08     28.05 o 
  -9   1   7     6116.48     6526.03     80.45 o 
  -7   1   7      304.70      350.47     23.24 o 
  -5   1   7     3024.41     3001.71     48.61 o 
  -3   1   7        0.74      -17.83     17.83 o 
  -1   1   7     4264.76     4489.36     81.46 o 
   1   1   7     7751.87     8512.09    124.11 o 
   3   1   7    11828.44    12250.58    164.82 o 
   5   1   7     2531.57     2607.78     75.48 o 
   7   1   7      623.65      766.35     50.04 o 
   9   1   7     1541.90     1519.56     74.05 o 
  11   1   7      317.63      321.22     52.04 o 
  13   1   7      883.56      959.53     73.75 o 
  15   1   7     7746.65     7479.72    180.28 o 
  17   1   7       93.51       86.22     52.52 o 
  19   1   7      733.33      738.77     85.21 o 
  21   1   7     1441.29     1388.56    132.28 o 
  23   1   7     2434.91     2664.77    165.68 o 
  25   1   7      118.22      186.95     79.41 o 
  27   1   7      259.27      403.58    108.11 o 
 -32   2   7       48.87       74.45     85.96 o 
 -30   2   7        5.56       28.73     88.13 o 
 -28   2   7       38.84      138.01     91.02 o 
 -26   2   7      732.56      466.50    101.27 o 
 -24   2   7     1543.25     1596.52    103.40 o 
 -22   2   7     2262.63     2215.20    116.83 o 
 -20   2   7     5993.33     5833.19    202.79 o 
 -18   2   7     1183.97     1050.89     69.97 o 
 -16   2   7     2200.68     2062.89     81.22 o 
 -14   2   7     2642.69     2745.66     58.65 o 
 -12   2   7    19563.07    19113.61    200.18 o 
 -10   2   7      549.26      436.69     27.09 o 
  -8   2   7     2056.00     1966.55     45.26 o 
  -6   2   7     3183.36     3003.79     55.61 o 
  -4   2   7       13.90       -2.42     26.58 o 
  -2   2   7    11754.58    12116.14    149.56 o 
   0   2   7       46.40       62.35     21.52 o 
   2   2   7      173.21      133.06     26.13 o 
   4   2   7    18315.93    21100.22    224.78 o 
   6   2   7     5403.93     5423.29    109.59 o 
   8   2   7     3593.28     3789.46    106.29 o 
  10   2   7      779.21      790.31     66.36 o 
  12   2   7      515.44      420.20     58.93 o 
  14   2   7     9167.94     8729.21    191.15 o 
  16   2   7     1261.50     1213.10    103.07 o 
  18   2   7       66.50       70.73     45.80 o 
  20   2   7      295.63      243.54     75.93 o 
  22   2   7      377.74      440.97     90.64 o 
  24   2   7       52.50      128.38    130.53 o 
  26   2   7      127.44      128.72     79.14 o 
 -31   3   7      450.42      530.90    190.05 o 
 -29   3   7     2876.54     2965.40    317.54 o 
 -27   3   7     4107.56     3903.59    325.63 o 
 -25   3   7      961.56      813.54     84.77 o 
 -23   3   7     1787.09     1924.99    109.32 o 
 -21   3   7      355.82      193.82     54.18 o 
 -19   3   7       63.86       33.37     41.14 o 
 -17   3   7     1798.21     1996.29     87.43 o 
 -15   3   7      563.87      649.09     56.79 o 
 -13   3   7       16.23      -29.48     29.48 o 
 -11   3   7     1984.93     1944.86     72.09 o 
  -9   3   7     1075.73     1095.43     46.85 o 
  -7   3   7    12660.96    14331.31    220.55 o 
  -5   3   7    24381.00    27608.08    340.92 o 
  -3   3   7     1070.78      904.65     38.25 o 
  -1   3   7    25387.29    26376.33    314.90 o 
   1   3   7     5856.82     5821.33    134.37 o 
   3   3   7    11027.35    10866.15    204.37 o 
   5   3   7     5516.18     5970.29     97.57 o 
   7   3   7       89.63       75.15     42.57 o 
   9   3   7    11874.61    11370.43    198.94 o 
  11   3   7     3585.88     3637.57    125.50 o 
  13   3   7      368.80      312.58     64.14 o 
  15   3   7      118.60       84.92     51.74 o 
  17   3   7      721.49      701.12     77.44 o 
  19   3   7     1159.31     1168.00    149.04 o 
  21   3   7      951.18      794.55    114.06 o 
  23   3   7       74.17      100.38    106.35 o 
  25   3   7        7.58      136.06     76.78 o 
 -30   4   7      300.67      266.88    164.60 o 
 -28   4   7      371.49      278.45    142.31 o 
 -26   4   7     1217.92     1156.52    142.48 o 
 -24   4   7     3611.50     3511.70    286.45 o 
 -22   4   7     3027.62     2874.30    178.82 o 
 -20   4   7     1409.35     1534.80    113.54 o 
 -18   4   7     8032.41     8397.30    212.50 o 
 -16   4   7     4081.95     3902.12    140.32 o 
 -14   4   7     9181.50     8935.79    182.27 o 
 -12   4   7     6520.76     6303.44    134.95 o 
 -10   4   7    15285.60    15814.40    228.44 o 
  -8   4   7     6245.91     6212.61     96.59 o 
  -6   4   7     2779.28     2717.97     80.22 o 
  -4   4   7    40482.73    40099.45    423.69 o 
  -2   4   7     5309.49     5129.38     90.81 o 
   0   4   7     5112.49     4979.29    107.42 o 
   2   4   7     5219.36     5093.20    145.73 o 
   4   4   7     1000.56     1106.52     87.01 o 
   6   4   7     1566.38     1806.08    106.86 o 
   8   4   7     1610.37     1708.63    122.68 o 
  10   4   7      388.10      206.71     89.57 o 
  12   4   7      150.77      238.98    161.53 o 
  14   4   7     2170.14     2018.93    189.83 o 
  16   4   7     2161.10     2481.60    322.54 o 
  18   4   7      354.51      311.83    173.16 o 
  20   4   7      134.98      202.66    156.75 o 
  22   4   7      969.23      665.35    140.10 o 
  24   4   7     1264.05     1435.70    197.85 o 
  26   4   7     1914.45     1903.36    221.55 o 
 -29   5   7     1607.22     1261.67    231.30 o 
 -27   5   7     2394.51     2402.92    482.26 o 
 -25   5   7     1671.68     1424.64    219.01 o 
 -23   5   7     4919.48     5575.94    933.72 o 
 -21   5   7     2782.01     2801.19    254.93 o 
 -19   5   7     3665.75     3358.37    266.65 o 
 -17   5   7      376.02      224.89     87.98 o 
 -15   5   7     4556.16     4492.84    198.85 o 
 -13   5   7      178.68      187.55     55.42 o 
 -11   5   7       63.86      107.90     39.15 o 
  -9   5   7     3259.06     3317.47     83.16 o 
  -7   5   7      234.05      221.29     39.52 o 
  -5   5   7     2344.94     2415.29     80.08 o 
  -3   5   7     9920.36     9943.30    154.36 o 
  -1   5   7    13343.51    12891.57    182.79 o 
   1   5   7    16932.44    17168.75    251.97 o 
   3   5   7    10423.52     9736.45    227.77 o 
   5   5   7     3787.99     3980.58    162.01 o 
   7   5   7     4531.00     4309.81    220.78 o 
   9   5   7     1925.61     1774.29    132.30 o 
  11   5   7     7959.41     7960.57    262.15 o 
  13   5   7       55.70       41.55     94.26 o 
  15   5   7     5373.97     4761.72    433.14 o 
  17   5   7     1769.65     1566.31    297.09 o 
  19   5   7     4358.72     4774.33    475.48 o 
  21   5   7     1614.81      980.22    278.06 o 
  23   5   7      475.64      293.28    172.21 o 
  25   5   7      499.35      501.17    229.54 o 
 -28   6   7      172.33       70.75    148.77 o 
 -26   6   7       85.53       85.49    143.82 o 
 -24   6   7      287.97       84.23    140.46 o 
 -22   6   7      182.29      200.63    137.66 o 
 -20   6   7      459.94      348.32    140.65 o 
 -18   6   7     3800.25     3901.38    410.55 o 
 -16   6   7     4330.09     4426.28    234.45 o 
 -14   6   7    17169.79    16912.45    418.02 o 
 -12   6   7     6250.49     5953.93    227.16 o 
 -10   6   7    13730.54    14558.42    523.60 o 
  -8   6   7    10175.65     9403.68    281.69 o 
  -6   6   7    12089.47    11638.21    249.45 o 
  -4   6   7    24529.55    24253.47    362.46 o 
  -2   6   7    10608.02    10367.47    192.11 o 
   0   6   7     4839.29     5047.69    101.77 o 
   2   6   7     1722.54     1710.98     90.24 o 
   4   6   7       20.62        9.00     52.30 o 
   6   6   7      392.97      420.38    110.73 o 
   8   6   7      428.27      538.09    134.63 o 
  10   6   7      695.74      577.05    149.48 o 
  12   6   7      315.88      648.74    228.94 o 
  14   6   7     1241.79      833.46    242.62 o 
  16   6   7      619.27      727.14    235.24 o 
  18   6   7      124.83      230.72    165.07 o 
  20   6   7     7389.72     7898.15    625.10 o 
  22   6   7     8434.34     8079.63    639.61 o 
  24   6   7     3985.58     5192.96    542.80 o 
 -27   7   7     3466.61     3547.11    350.68 o 
 -25   7   7     2192.82     1959.60    605.24 o 
 -23   7   7     1658.41     1877.90    265.61 o 
 -21   7   7     3939.87     4291.25    337.15 o 
 -19   7   7      104.26       96.13    141.53 o 
 -17   7   7      976.34      954.77    274.97 o 
 -15   7   7     8607.02     8644.16    330.66 o 
 -13   7   7    10773.66    10854.74    350.05 o 
 -11   7   7     6774.67     8454.61   1332.73 o 
  -9   7   7        8.04       42.78    131.30 o 
  -7   7   7     2110.03     1856.72    270.21 o 
  -5   7   7     1612.13     1775.24    137.27 o 
  -3   7   7     3911.62     4172.31    155.37 o 
  -1   7   7     1267.21     1297.24    115.21 o 
   1   7   7    21615.34    21288.49    362.97 o 
   3   7   7    18740.34    18978.11    343.68 o 
   5   7   7     6668.24     7354.89    247.84 o 
   7   7   7     3744.82     4173.98    308.48 o 
   9   7   7     5974.20     6454.84    817.48 o 
  11   7   7     6962.07     7887.02    777.21 o 
  13   7   7     8949.69     8177.40    604.16 o 
  15   7   7     6462.45     5669.16    514.49 o 
  17   7   7     3765.46     3707.76    463.11 o 
  19   7   7      545.53      712.39    246.90 o 
  21   7   7     2245.11     2920.92    445.04 o 
 -26   8   7       54.80       83.67    154.78 o 
 -24   8   7      274.05       96.54    152.21 o 
 -22   8   7      903.44      660.13    193.99 o 
 -20   8   7     4251.52     4916.25    373.30 o 
 -18   8   7     2466.94     2061.69    267.50 o 
 -16   8   7     7806.37     8063.70    600.36 o 
 -14   8   7     4837.31     4151.61    442.66 o 
 -12   8   7     1213.41     1371.43    121.41 o 
 -10   8   7     8656.02     9753.46    596.55 o 
  -8   8   7    16669.87    16652.59    791.60 o 
  -6   8   7     7824.94     6945.99    480.00 o 
  -4   8   7    18239.96    18006.70    479.37 o 
  -2   8   7     4685.38     5129.83    200.77 o 
   0   8   7      312.92      365.01     81.16 o 
   2   8   7     4156.93     3739.23    202.22 o 
   4   8   7      872.20      830.27    124.00 o 
   6   8   7        5.59      106.20     86.89 o 
   8   8   7      337.01      300.89    175.54 o 
  10   8   7     1650.65     1317.03    295.90 o 
  12   8   7       19.48      182.20    171.74 o 
  14   8   7     1152.24     1465.69    337.05 o 
  16   8   7      151.84      204.08    172.21 o 
  18   8   7      423.35      336.57    192.43 o 
  20   8   7     2846.63     3071.49    453.60 o 
 -23   9   7     1016.84     1080.47    243.38 o 
 -21   9   7      548.41      466.31    288.41 o 
 -19   9   7      588.14      675.05    184.62 o 
 -17   9   7     2125.45     2889.03    384.14 o 
 -15   9   7     1142.98     1604.84    337.05 o 
 -13   9   7     1753.63     1556.32    326.34 o 
 -11   9   7        2.91       43.53    164.84 o 
  -9   9   7        0.49      263.79    183.15 o 
  -7   9   7      188.35      268.54    195.28 o 
  -5   9   7     1151.44     1284.44    267.35 o 
  -3   9   7     1160.97     1348.19    267.35 o 
  -1   9   7     5114.89     4615.82    222.61 o 
   1   9   7     1925.16     2098.97    167.66 o 
   3   9   7     2288.68     2701.81    189.79 o 
   5   9   7     1704.70     1974.31    294.04 o 
   7   9   7     3610.46     3899.29    302.51 o 
   9   9   7     9649.40     9602.18    679.33 o 
  11   9   7     2328.09     1512.08    331.58 o 
  13   9   7     3063.06     3882.12    492.37 o 
  15   9   7     5302.42     6430.79    627.95 o 
  17   9   7     2928.56     3272.48    488.80 o 
  19   9   7      861.37     1306.57    342.99 o 
 -22  10   7      678.33      651.83    197.72 o 
 -20  10   7      800.02      995.44    323.97 o 
 -18  10   7      189.50      279.01    237.03 o 
 -16  10   7      585.15      737.67    201.63 o 
 -14  10   7     2147.17     2276.80    391.99 o 
 -12  10   7     2445.61     3148.08    428.86 o 
 -10  10   7     3722.61     3768.89    452.41 o 
  -8  10   7     2980.88     2288.69    354.65 o 
  -6  10   7     1936.65     1876.24    330.86 o 
  -4  10   7     3379.07     3180.43    389.85 o 
  -2  10   7     4978.59     5306.90    459.31 o 
   0  10   7     4811.70     4195.90    291.30 o 
   2  10   7     4107.99     4169.91    308.53 o 
   4  10   7       46.70      -99.56     99.56 o 
   6  10   7        3.84     -144.97    156.27 o 
   8  10   7     2082.93     1059.19    307.08 o 
  10  10   7      700.29      191.72    203.85 o 
  12  10   7      185.50      265.45    194.57 o 
  14  10   7       75.93      294.95    216.69 o 
  16  10   7       24.74       64.46    221.92 o 
 -19  11   7     1380.43     2092.29    298.18 o 
 -17  11   7      345.27      484.98    180.34 o 
 -15  11   7      140.16      -39.16    149.50 o 
 -13  11   7       40.08      239.05    226.68 o 
 -11  11   7        9.02      -97.05    193.62 o 
  -9  11   7        6.97     -161.03    161.03 o 
  -7  11   7        1.47      204.32    211.46 o 
  -5  11   7      350.78      241.43    215.74 o 
  -3  11   7     1441.71     2096.02    350.13 o 
  -1  11   7     3661.82     4995.54    477.62 o 
   1  11   7     3017.02     3681.12    418.87 o 
   3  11   7     1174.72     1193.60    205.17 o 
   5  11   7     1013.90     1014.95    294.00 o 
   7  11   7     2579.15     2990.85    448.60 o 
   9  11   7     2044.34     2113.63    401.98 o 
  11  11   7     1821.36     1378.40    378.67 o 
  13  11   7      606.85      561.59    293.04 o 
 -14  12   7      547.45      360.23    176.62 o 
 -12  12   7      583.21      908.53    313.62 o 
 -10  12   7      918.76     1691.66    381.29 o 
  -8  12   7     1576.16     1659.31    375.34 o 
  -6  12   7      760.76     1078.22    316.83 o 
  -4  12   7      569.61      862.48    281.15 o 
  -2  12   7     1147.98     1725.68    349.65 o 
   6  12   7      208.51      -77.78    184.34 o 
   8  12   7      583.04      596.55    294.47 o 
 -32   0   8      352.84      680.76    161.27 o 
 -30   0   8     1616.69     1663.12    230.49 o 
 -28   0   8     4107.58     3238.70    283.29 o 
 -26   0   8    12798.04    11499.83    518.77 o 
 -24   0   8    13218.21    13200.05    541.13 o 
 -22   0   8    12881.98    14692.89    744.86 o 
 -20   0   8     6651.29     6423.30    218.66 o 
 -18   0   8    17876.43    17436.02    423.42 o 
 -16   0   8      134.33      123.40     53.10 o 
 -14   0   8    23933.24    23768.48    460.98 o 
 -12   0   8      612.25      648.10     60.71 o 
 -10   0   8     3410.34     4231.20    107.44 o 
  -8   0   8     2247.68     2089.98     69.28 o 
  -6   0   8     5643.04     6242.93    115.32 o 
  -4   0   8    16202.64    17423.76    261.03 o 
  -2   0   8     2195.21     2109.81     95.41 o 
   0   0   8    64658.97    65583.88    886.14 o 
   2   0   8     7323.91     6455.38    169.35 o 
   4   0   8     7285.69     6355.91    166.90 o 
   6   0   8     8540.02     7874.82    199.86 o 
   8   0   8    23063.62    21498.00    434.23 o 
  10   0   8    49968.70    47797.25    827.29 o 
  12   0   8   129655.63   126645.55   1940.18 o 
  14   0   8    47797.89    45793.43   1108.98 o 
  16   0   8     9181.92     9114.35    326.16 o 
  18   0   8       46.69       69.19     74.31 o 
  20   0   8      612.42      752.70    137.25 o 
  22   0   8     3292.44     3950.60    443.37 o 
  24   0   8      567.34      422.20    159.84 o 
  26   0   8      422.63      689.56    181.25 o 
 -33   1   8     1935.62     1844.39    211.93 o 
 -31   1   8      198.79       39.64    154.49 o 
 -29   1   8     1012.16      921.41    131.07 o 
 -27   1   8      972.66     1011.55    129.10 o 
 -25   1   8       41.36       69.72     97.76 o 
 -23   1   8       32.72      -27.04    107.38 o 
 -21   1   8     2916.35     2898.88    112.02 o 
 -19   1   8    12679.85    12203.73    302.73 o 
 -17   1   8    31841.21    31801.30    334.76 o 
 -15   1   8     6097.86     5906.13    134.57 o 
 -13   1   8    23348.88    22862.29    252.89 o 
 -11   1   8    23373.41    22480.21    216.63 o 
  -9   1   8    21461.02    21011.12    186.92 o 
  -7   1   8    28039.70    30112.25    256.45 o 
  -5   1   8    11805.63    11408.33    118.08 o 
  -3   1   8    13515.26    12645.37    145.92 o 
  -1   1   8    18718.43    19234.11    221.24 o 
   1   1   8    41178.93    44131.03    444.81 o 
   3   1   8    46944.42    49196.13    498.59 o 
   5   1   8     1721.15     1516.49     72.75 o 
   7   1   8       10.33      -28.69     29.80 o 
   9   1   8       23.71      -14.16     38.60 o 
  11   1   8       18.45       31.28     41.94 o 
  13   1   8     3172.60     3166.26    118.03 o 
  15   1   8     2334.62     2483.68    120.89 o 
  17   1   8     2118.67     2324.14    123.57 o 
  19   1   8     2234.05     2417.10    185.50 o 
  21   1   8     3244.55     3385.23    199.74 o 
  23   1   8     3247.22     3392.43    245.75 o 
  25   1   8     2022.51     2315.10    163.70 o 
 -32   2   8     2140.27     2031.39    171.11 o 
 -30   2   8     4898.37     5546.28    269.85 o 
 -28   2   8     4357.02     5108.27    242.69 o 
 -26   2   8      909.72      738.42    111.64 o 
 -24   2   8     5415.86     5647.93    204.62 o 
 -22   2   8     4098.64     4182.79    144.94 o 
 -20   2   8     9115.55     8579.43    317.36 o 
 -18   2   8     7455.82     7287.19    154.74 o 
 -16   2   8     9795.19     9721.00    171.64 o 
 -14   2   8    10956.26    11512.57    150.27 o 
 -12   2   8     2250.19     2008.55     52.54 o 
 -10   2   8     3013.41     3451.94     63.63 o 
  -8   2   8      621.49      758.69     28.96 o 
  -6   2   8    11915.12    12582.01    155.29 o 
  -4   2   8     5214.49     6036.65     83.16 o 
  -2   2   8       18.55       27.13     20.94 o 
   0   2   8    14159.70    14125.95    177.49 o 
   2   2   8     1059.79     1050.79     33.63 o 
   4   2   8    31349.42    32908.90    327.92 o 
   6   2   8    33336.36    33925.98    400.85 o 
   8   2   8     6069.51     5761.41    136.86 o 
  10   2   8    14051.71    13654.40    234.90 o 
  12   2   8      840.23      871.06     72.79 o 
  14   2   8     5082.21     4884.32    168.13 o 
  16   2   8     3100.21     3300.86    138.78 o 
  18   2   8       62.15       81.36     51.94 o 
  20   2   8     1449.25     1430.90    125.42 o 
  22   2   8     2975.05     3035.73    174.43 o 
  24   2   8       33.96      145.52     77.93 o 
  26   2   8      326.66      514.99     98.98 o 
 -31   3   8        4.13       53.28    147.00 o 
 -29   3   8       19.01      191.95    148.42 o 
 -27   3   8     1497.18     1548.16    133.68 o 
 -25   3   8       22.54      -57.75     57.75 o 
 -23   3   8     1711.69     1514.06     99.17 o 
 -21   3   8      637.46      559.23     63.01 o 
 -19   3   8     8126.51     8130.56    171.33 o 
 -17   3   8       65.38      152.91     69.56 o 
 -15   3   8    15845.36    14689.10    196.06 o 
 -13   3   8     6067.27     5574.97    119.41 o 
 -11   3   8     7842.87     7075.98    137.61 o 
  -9   3   8     9753.48     9597.14    160.95 o 
  -7   3   8      431.44      241.91     34.84 o 
  -5   3   8     9773.33     8638.98    162.02 o 
  -3   3   8    25685.17    24969.23    285.85 o 
  -1   3   8    13168.75    13782.46    197.10 o 
   1   3   8    11395.68    11148.43    202.34 o 
   3   3   8     3456.25     3454.48     68.78 o 
   5   3   8     1890.18     1752.90     64.54 o 
   7   3   8       97.18       76.52     33.14 o 
   9   3   8     5190.64     5064.83    130.32 o 
  11   3   8       79.86       71.79     57.44 o 
  13   3   8     1465.70     1585.65     86.92 o 
  15   3   8     4518.94     4429.84    170.12 o 
  17   3   8     2983.59     2820.50    177.81 o 
  19   3   8     3515.26     3479.61    166.83 o 
  21   3   8      550.99      415.35     86.40 o 
  23   3   8     1378.05     1451.86    144.24 o 
  25   3   8     1005.71      962.15    172.08 o 
 -30   4   8     2681.31     2863.12    323.97 o 
 -28   4   8      427.95      391.24    113.59 o 
 -26   4   8     1198.03     1261.15    149.58 o 
 -24   4   8     5136.64     5808.27    314.92 o 
 -22   4   8     2614.91     2775.18    224.18 o 
 -20   4   8     6272.10     6262.86    227.45 o 
 -18   4   8     1876.40     1886.43    129.81 o 
 -16   4   8     3984.76     3709.37    147.12 o 
 -14   4   8      126.12      115.00     45.48 o 
 -12   4   8      291.24      234.36     47.78 o 
 -10   4   8     1143.80     1360.18     44.58 o 
  -8   4   8      323.82      460.11     56.99 o 
  -6   4   8     8122.99     8017.40    246.99 o 
  -4   4   8    18318.74    18089.68    274.54 o 
  -2   4   8       50.13       48.27     26.93 o 
   0   4   8     2782.55     2524.20     83.99 o 
   2   4   8     2199.15     2163.70    102.04 o 
   4   4   8     8121.13     7725.73    198.58 o 
   6   4   8    21314.87    20600.08    375.74 o 
   8   4   8     5313.22     5340.71    204.34 o 
  10   4   8     3881.91     3635.92    179.06 o 
  12   4   8      298.20      373.06    223.44 o 
  14   4   8     3307.15     3128.48    221.04 o 
  16   4   8     6985.68     6949.29    808.13 o 
  18   4   8      264.29      507.12    196.95 o 
  20   4   8      295.58      257.60    165.79 o 
  22   4   8      301.25      237.16    113.73 o 
  24   4   8      328.35      488.49    142.99 o 
 -29   5   8      674.90      556.00    191.12 o 
 -27   5   8      364.32      384.82    161.54 o 
 -25   5   8      143.87       56.84    119.32 o 
 -23   5   8      954.07     1036.75    192.62 o 
 -21   5   8       17.99        2.30    106.10 o 
 -19   5   8       31.62      105.61    159.13 o 
 -17   5   8     1187.35     1161.06    289.95 o 
 -15   5   8      259.94      331.57    125.59 o 
 -13   5   8     1416.61     1357.80    113.92 o 
 -11   5   8     2937.68     2865.79     92.24 o 
  -9   5   8    11161.73    11470.66    326.12 o 
  -7   5   8    10860.00    11377.22    228.45 o 
  -5   5   8     2107.91     1989.57     60.63 o 
  -3   5   8      556.22      537.11     38.17 o 
  -1   5   8     7504.69     7582.73    134.52 o 
   1   5   8     2855.19     2771.27     95.81 o 
   3   5   8     3815.24     4114.01    153.51 o 
   5   5   8      948.25      942.00     91.49 o 
   7   5   8      603.09      677.12    119.18 o 
   9   5   8      534.10      542.58    152.44 o 
  11   5   8       27.30       55.75     83.58 o 
  13   5   8     1124.31      927.13    199.33 o 
  15   5   8      126.94      132.49    136.77 o 
  17   5   8      107.29      286.62    171.26 o 
  19   5   8       25.90      185.77    161.27 o 
  21   5   8      695.92      685.51    226.44 o 
  23   5   8       14.31      156.27    166.98 o 
 -28   6   8       15.48       80.85    151.68 o 
 -26   6   8       71.61       50.57    137.54 o 
 -24   6   8      125.59      140.51    138.50 o 
 -22   6   8     3456.23     3352.35    537.09 o 
 -20   6   8     4414.53     4263.64    446.70 o 
 -18   6   8     2079.58     2379.08    330.39 o 
 -16   6   8      245.95      119.32    214.31 o 
 -14   6   8      835.79      684.59    105.07 o 
 -12   6   8      256.53      199.71    102.74 o 
 -10   6   8     3646.10     3647.21    638.06 o 
  -8   6   8     1042.55     1371.77    177.88 o 
  -6   6   8       60.93       84.14     30.70 o 
  -4   6   8      347.12      387.89     44.25 o 
  -2   6   8      783.26      818.62     48.38 o 
   0   6   8      297.23      333.06     53.51 o 
   2   6   8     6729.70     6797.23    242.59 o 
   4   6   8     5480.76     5933.35    231.05 o 
   6   6   8     1604.39     1509.46    133.90 o 
   8   6   8      620.35      298.11    221.51 o 
  10   6   8       38.08      178.57     90.21 o 
  12   6   8       43.29      -29.40     91.32 o 
  14   6   8      455.26      372.49    188.39 o 
  16   6   8     3096.01     3559.34    418.87 o 
  18   6   8      965.65      817.29    246.66 o 
  20   6   8      585.20      619.63    221.45 o 
  22   6   8      388.60      165.31    164.36 o 
 -27   7   8      147.07      270.42    172.69 o 
 -25   7   8        6.53       63.81    140.14 o 
 -23   7   8        2.96       23.89    129.45 o 
 -21   7   8      838.56      844.41    317.07 o 
 -19   7   8        6.48      -26.64    182.68 o 
 -17   7   8      194.91      107.27    166.26 o 
 -15   7   8      243.61      507.12    212.41 o 
 -13   7   8      760.42      844.56    134.27 o 
 -11   7   8      478.74      401.98    188.39 o 
  -9   7   8     4628.75     4921.36    333.96 o 
  -7   7   8     3306.75     3117.39    256.57 o 
  -5   7   8       14.22       16.94     53.76 o 
  -3   7   8        3.32      -18.63     52.43 o 
  -1   7   8     1878.04     1884.09    179.93 o 
   1   7   8       62.70      101.81     60.18 o 
   3   7   8      444.72      577.89     79.26 o 
   5   7   8        2.34      208.07    126.50 o 
   7   7   8      298.98      399.55    261.75 o 
   9   7   8      137.22       95.47    103.59 o 
  11   7   8      393.17      168.88    156.51 o 
  13   7   8       15.01      -53.76    133.44 o 
  15   7   8      168.86       41.39    148.90 o 
  17   7   8      298.11      349.18    201.47 o 
  19   7   8      207.67      165.31    151.28 o 
  21   7   8        1.69      372.25    200.75 o 
 -26   8   8      145.88       61.54    138.43 o 
 -24   8   8      239.78      -32.07    127.60 o 
 -22   8   8        6.74      -42.01    131.63 o 
 -20   8   8     2151.97     1740.70    266.39 o 
 -18   8   8       24.33       51.14    184.58 o 
 -16   8   8       47.60      -37.82    164.12 o 
 -14   8   8      123.71       46.62    170.78 o 
 -12   8   8      434.05      314.26    108.11 o 
 -10   8   8       76.68      268.31    190.29 o 
  -8   8   8      217.03      305.41    180.30 o 
  -6   8   8      165.36       93.95    161.98 o 
  -4   8   8      265.76      171.83    109.18 o 
  -2   8   8     1864.05     1693.45    173.61 o 
   0   8   8     1219.01     1430.59    251.77 o 
   2   8   8      139.79      -54.39     79.43 o 
   4   8   8      108.44      198.41    109.67 o 
   6   8   8       68.95       58.04     76.07 o 
   8   8   8     1083.14     1072.49    175.47 o 
  10   8   8      770.22      639.13    239.29 o 
  12   8   8        7.02       44.00    163.65 o 
  14   8   8        0.92       87.06    159.60 o 
  16   8   8       40.91      104.42    166.50 o 
  18   8   8      343.70      239.05    190.76 o 
  20   8   8        0.70       74.45    153.42 o 
 -23   9   8      109.64      257.31    170.96 o 
 -21   9   8      128.88       77.58    147.04 o 
 -19   9   8       33.10      -12.55    132.32 o 
 -17   9   8        6.98      343.71    199.80 o 
 -15   9   8       23.95       47.81    176.97 o 
 -13   9   8      156.47       52.80    180.54 o 
 -11   9   8       67.07      220.73    189.81 o 
  -9   9   8     1938.63     1703.32    316.83 o 
  -7   9   8       60.77      -96.57    152.23 o 
  -5   9   8        4.41      -83.49    149.85 o 
  -3   9   8       35.85      105.85    154.61 o 
  -1   9   8      192.18      108.37    104.77 o 
   1   9   8        9.35      118.52     98.91 o 
   3   9   8      184.21       52.81    101.36 o 
   5   9   8       28.42      -29.83     66.97 o 
   7   9   8      890.47      984.03    274.25 o 
   9   9   8        0.98     -110.60    135.10 o 
  11   9   8      134.33       83.96    180.54 o 
  13   9   8      679.98      467.63    240.95 o 
  15   9   8        2.14      246.19    217.64 o 
  17   9   8      391.70      539.70    228.82 o 
 -22  10   8      721.96     1030.47    224.89 o 
 -20  10   8        8.02       30.68    272.94 o 
 -18  10   8      520.49      336.59    169.30 o 
 -16  10   8     3066.79     2636.44    423.87 o 
 -14  10   8       16.62      295.42    207.89 o 
 -12  10   8       97.40       90.15    196.47 o 
 -10  10   8       23.61     -116.31    145.33 o 
  -8  10   8      234.64       90.39    195.05 o 
  -6  10   8      108.11       30.92    165.31 o 
  -4  10   8      183.65      385.10    207.18 o 
  -2  10   8       67.18       89.67    173.64 o 
   0  10   8      128.93      291.83    128.42 o 
   2  10   8       26.30       18.85    108.13 o 
   4  10   8     1373.03     1259.47    294.71 o 
   6  10   8     1312.04     1172.17    306.84 o 
   8  10   8     1210.42     1000.20    311.60 o 
  10  10   8      276.67      345.37    244.52 o 
  12  10   8       15.76      -64.22    176.25 o 
  14  10   8      635.09      428.15    245.47 o 
 -19  11   8      744.82      719.53    257.60 o 
 -17  11   8     1127.82      946.09    204.94 o 
 -15  11   8     1213.26     1680.48    374.63 o 
 -13  11   8      891.58      985.22    307.79 o 
 -11  11   8      360.06      643.41    263.79 o 
  -9  11   8      381.73      601.55    264.02 o 
  -7  11   8       62.42      -54.71    182.44 o 
  -5  11   8       10.45      152.23    200.52 o 
  -3  11   8        7.08      252.13    207.89 o 
  -1  11   8       51.70      151.04    205.99 o 
   1  11   8      533.08      382.72    223.35 o 
   3  11   8      374.60      179.82    183.15 o 
   5  11   8      117.49      118.45    192.43 o 
   7  11   8       54.06       67.55    209.55 o 
   9  11   8       10.67      142.95    205.99 o 
  11  11   8     1158.22     1839.13    397.46 o 
 -14  12   8      378.87      521.05    190.33 o 
 -12  12   8       78.69       19.03    207.65 o 
 -10  12   8       60.82      296.61    232.63 o 
  -8  12   8      222.95      338.48    240.71 o 
  -6  12   8      670.00      548.03    276.16 o 
  -4  12   8        8.39      268.07    221.21 o 
  -2  12   8      226.95      408.88    236.91 o 
   6  12   8     2967.30     3006.55    469.54 o 
 -33   1   9      538.72      435.35    205.87 o 
 -31   1   9       27.21       35.43    127.73 o 
 -29   1   9      117.87      269.93    101.91 o 
 -27   1   9        1.47      -60.88     82.66 o 
 -25   1   9       12.34        4.55     73.08 o 
 -23   1   9     2296.61     2399.30    433.60 o 
 -21   1   9     3943.12     3797.00    236.01 o 
 -19   1   9      272.79      291.33     65.29 o 
 -17   1   9       11.33      -27.09     34.67 o 
 -15   1   9     1308.01     1486.12     62.06 o 
 -13   1   9     3071.17     3367.55     74.80 o 
 -11   1   9     5004.94     5678.76     91.73 o 
  -9   1   9     2937.10     3681.63     64.12 o 
  -7   1   9        9.43       -5.90     18.11 o 
  -5   1   9        6.63      -16.13     18.23 o 
  -3   1   9     1406.00     1425.72     46.38 o 
  -1   1   9     1800.30     1898.67     60.78 o 
   1   1   9     5327.70     5582.64    105.75 o 
   3   1   9     5944.99     6380.09    119.06 o 
   5   1   9      721.50      760.00     51.63 o 
   7   1   9     4148.87     4107.14    115.15 o 
   9   1   9      693.19      713.52     64.40 o 
  11   1   9       77.98       57.87     63.09 o 
  13   1   9     6052.73     5962.19    161.69 o 
  15   1   9     1477.98     1295.29     97.76 o 
  17   1   9      186.31      131.51     57.50 o 
  19   1   9      208.07      263.32    100.80 o 
  21   1   9      655.62      883.12     99.82 o 
  23   1   9     3075.71     3332.26    401.85 o 
  25   1   9       23.16      135.13     77.47 o 
 -32   2   9      411.16      398.34    106.32 o 
 -30   2   9       12.04      -74.73     74.73 o 
 -28   2   9       99.01       13.74    105.02 o 
 -26   2   9     1454.58     1296.10    133.10 o 
 -24   2   9       31.53      103.37     59.93 o 
 -22   2   9      252.91      268.71     62.74 o 
 -20   2   9     3207.19     3226.13    167.56 o 
 -18   2   9      424.14      538.04     56.52 o 
 -16   2   9     3335.01     2985.71     95.96 o 
 -14   2   9       19.84       18.64     27.37 o 
 -12   2   9     2394.28     2403.07     59.20 o 
 -10   2   9     2443.46     2407.17     54.32 o 
  -8   2   9       29.73       30.56     16.77 o 
  -6   2   9    12295.63    12570.49    148.38 o 
  -4   2   9     1175.44     1421.92     37.79 o 
  -2   2   9      324.45      495.48     25.70 o 
   0   2   9     4479.56     5050.93     82.85 o 
   2   2   9      729.13      922.78     36.52 o 
   4   2   9     1708.86     1971.98     72.97 o 
   6   2   9     3537.01     3459.48     99.65 o 
   8   2   9     4934.14     4547.62    150.64 o 
  10   2   9     1301.20     1451.53    101.96 o 
  12   2   9     2814.72     2652.47    109.59 o 
  14   2   9      341.09      256.97     61.14 o 
  16   2   9     1334.65     1399.94    101.68 o 
  18   2   9       91.57      105.09     58.83 o 
  20   2   9       10.70       87.67     58.29 o 
  22   2   9       35.08      128.92     74.31 o 
  24   2   9     1155.47     1131.29    128.58 o 
 -31   3   9       33.03       39.01    138.67 o 
 -29   3   9      289.49      284.01    167.22 o 
 -27   3   9      851.42      877.21    121.67 o 
 -25   3   9      800.26      664.21    153.23 o 
 -23   3   9     4919.03     4746.96    157.95 o 
 -21   3   9      953.02      960.06     78.07 o 
 -19   3   9     3028.16     2923.49    112.99 o 
 -17   3   9     8271.74     7940.74    161.07 o 
 -15   3   9     3269.80     3216.98     79.73 o 
 -13   3   9     1091.69     1082.03     59.48 o 
 -11   3   9      993.33      961.33     51.70 o 
  -9   3   9      134.94      175.29     32.08 o 
  -7   3   9       23.85       78.08     26.54 o 
  -5   3   9     1582.72     1890.56     76.90 o 
  -3   3   9     1625.67     1910.89     59.38 o 
  -1   3   9    18059.30    18483.77    278.78 o 
   1   3   9     1862.28     1608.30     53.33 o 
   3   3   9      990.63     1023.16     51.06 o 
   5   3   9      190.73      212.64     34.81 o 
   7   3   9      966.98      825.21     77.76 o 
   9   3   9      347.89      268.00     63.23 o 
  11   3   9      853.31      901.21     71.26 o 
  13   3   9     2746.53     2859.78    150.30 o 
  15   3   9     5487.16     5683.12    234.49 o 
  17   3   9     2599.79     2768.14    150.28 o 
  19   3   9     2963.35     2839.53    156.97 o 
  21   3   9     2182.10     2282.80    232.79 o 
  23   3   9      193.60      217.82    138.52 o 
  25   3   9      140.97      254.50    155.80 o 
 -30   4   9      157.31      209.55    160.08 o 
 -28   4   9      609.37      460.02    183.15 o 
 -26   4   9     1767.71     1861.85    363.77 o 
 -24   4   9     1845.61     1706.93    158.19 o 
 -22   4   9       23.76       -5.65     74.31 o 
 -20   4   9      100.47       47.09     65.48 o 
 -18   4   9     2021.94     1776.81    128.15 o 
 -16   4   9     2754.40     2805.75    134.44 o 
 -14   4   9     8766.74     8277.83    168.83 o 
 -12   4   9    10019.31    10226.13    174.69 o 
 -10   4   9    18169.17    18750.40    282.14 o 
  -8   4   9    12019.68    12476.18    243.79 o 
  -6   4   9    15806.10    16804.48    282.55 o 
  -4   4   9    43622.23    44845.89    714.65 o 
  -2   4   9     4033.04     4103.09     99.57 o 
   0   4   9     4705.99     4921.54    142.25 o 
   2   4   9      285.86      273.53     63.91 o 
   4   4   9       25.34        4.30     50.59 o 
   6   4   9    10230.10    10144.10    321.83 o 
   8   4   9     2304.39     2151.81    143.87 o 
  10   4   9       33.86      -55.99     94.89 o 
  12   4   9     1310.45     1118.41    134.70 o 
  14   4   9      625.02      633.90    196.95 o 
  16   4   9      119.80      103.04     93.13 o 
  18   4   9     2867.37     3180.19    379.86 o 
  20   4   9     1210.48     1259.47    275.68 o 
  22   4   9      399.77      541.79    143.29 o 
  24   4   9     2596.70     3150.21    267.41 o 
 -29   5   9     2699.04     2656.63    444.44 o 
 -27   5   9      759.27      539.05    172.66 o 
 -25   5   9     2927.99     3232.03    293.83 o 
 -23   5   9     2278.57     2827.11    267.92 o 
 -21   5   9     2522.66     2921.40    358.69 o 
 -19   5   9     2924.19     2673.79    336.10 o 
 -17   5   9     1318.43     1118.49    138.27 o 
 -15   5   9       97.68       48.55     70.31 o 
 -13   5   9     1282.87     1404.34    117.67 o 
 -11   5   9      380.26      389.18     70.65 o 
  -9   5   9      413.91      409.34     93.14 o 
  -7   5   9      197.57      240.63     46.92 o 
  -5   5   9     4335.03     4614.60    132.58 o 
  -3   5   9    18407.52    18858.71    239.33 o 
  -1   5   9     6421.46     6061.14    132.63 o 
   1   5   9    10008.85    10725.75    238.71 o 
   3   5   9       32.04       38.61     48.74 o 
   5   5   9    10116.87    10020.48    249.41 o 
   7   5   9    13907.39    14016.33    351.35 o 
   9   5   9     4039.94     3931.64    213.41 o 
  11   5   9     1739.32     1647.36    212.36 o 
  13   5   9     5268.30     5636.35    303.51 o 
  15   5   9    11067.42    12063.55    703.83 o 
  17   5   9     3040.52     2897.37    377.25 o 
  19   5   9     2634.48     3208.02    408.17 o 
  21   5   9     1904.90     1836.76    344.18 o 
  23   5   9      176.09      385.81    179.82 o 
 -30   6   9      474.81      238.58    239.53 o 
 -28   6   9        0.91      -77.95    135.18 o 
 -26   6   9       90.98      -26.84    137.38 o 
 -24   6   9        4.83      -80.47    116.72 o 
 -22   6   9       31.85      -22.70    113.33 o 
 -20   6   9      182.66      262.12    208.60 o 
 -18   6   9      939.87     1028.03    261.17 o 
 -16   6   9     7649.06     7454.42    308.49 o 
 -14   6   9     2965.89     2555.33    170.82 o 
 -12   6   9     4918.19     5158.65    198.92 o 
 -10   6   9    15181.72    14924.64    543.64 o 
  -8   6   9    12633.48    12276.27    477.49 o 
  -6   6   9    16422.32    16389.02    364.79 o 
  -4   6   9     6020.25     5785.73    203.62 o 
  -2   6   9     1582.19     1675.41    102.36 o 
   0   6   9    23284.26    22920.38    414.50 o 
   2   6   9     2448.88     2529.53    134.51 o 
   4   6   9     5442.59     5713.00    215.80 o 
   6   6   9     1750.51     1885.71    137.78 o 
   8   6   9      207.77      310.25    189.57 o 
  10   6   9      413.22      254.47    102.88 o 
  12   6   9        0.10       -2.63     94.17 o 
  14   6   9       65.53      -18.55    121.31 o 
  16   6   9      196.70      259.74    168.40 o 
  18   6   9     2783.15     3015.12    412.21 o 
  20   6   9     3965.28     3786.26    461.45 o 
  22   6   9      663.38      283.77    199.09 o 
 -27   7   9     2616.51     2594.39    315.49 o 
 -25   7   9     2286.34     2065.43    285.79 o 
 -23   7   9      491.70      626.75    218.47 o 
 -21   7   9     3783.78     4055.28    340.53 o 
 -19   7   9    10584.01    12021.21    718.34 o 
 -17   7   9     4098.94     4870.19    465.97 o 
 -15   7   9     4887.72     4866.62    452.17 o 
 -13   7   9     1813.02     2065.02    152.23 o 
 -11   7   9     4534.56     4196.33    385.57 o 
  -9   7   9      539.90     1051.29    197.42 o 
  -7   7   9      720.16      936.41    167.42 o 
  -5   7   9      545.38      572.98    106.60 o 
  -3   7   9     3500.45     3274.03    170.75 o 
  -1   7   9      615.60      504.28     79.92 o 
   1   7   9      658.08      730.09     97.32 o 
   3   7   9     3198.09     4000.91    348.26 o 
   5   7   9     5641.28     5230.84    290.65 o 
   7   7   9    10609.60     9593.28    400.84 o 
   9   7   9     5331.87     5462.34    270.09 o 
  11   7   9     3089.89     3056.27    394.61 o 
  13   7   9     4363.13     4523.86    475.24 o 
  15   7   9     3154.50     3426.61    435.28 o 
  17   7   9      905.15      421.96    210.51 o 
  19   7   9     1904.54     2310.81    396.04 o 
  21   7   9      962.40     1005.67    259.51 o 
 -26   8   9        8.25        3.56    144.11 o 
 -24   8   9      947.19      942.96    232.52 o 
 -22   8   9     1166.39     1376.48    250.21 o 
 -20   8   9     6035.61     5777.86    565.87 o 
 -18   8   9     7425.75     7260.21    591.08 o 
 -16   8   9     8430.73     9850.03    665.29 o 
 -14   8   9     2884.02     2722.79    375.11 o 
 -12   8   9       67.60      100.59     76.00 o 
 -10   8   9     8942.24     9399.52    599.88 o 
  -8   8   9    12406.76    12018.84    678.85 o 
  -6   8   9    15997.39    16619.29    801.59 o 
  -4   8   9     3787.52     3740.45    232.19 o 
  -2   8   9     1548.61     1589.51    174.34 o 
   0   8   9     2206.09     2283.67    204.24 o 
   2   8   9     4458.45     4568.79    379.62 o 
   4   8   9     1140.06     1031.69    187.79 o 
   6   8   9      505.05      572.74    140.52 o 
   8   8   9       53.50       77.95    165.79 o 
  10   8   9      317.88      136.06    172.45 o 
  12   8   9      757.20     1057.29    297.09 o 
  14   8   9      693.54      348.23    212.88 o 
  16   8   9       14.59       79.45    167.22 o 
  18   8   9     4015.54     4392.09    518.54 o 
 -23   9   9     2295.14     2838.50    332.77 o 
 -21   9   9     1245.92     1219.40    290.90 o 
 -19   9   9     2339.24     3201.60    470.49 o 
 -17   9   9     2884.09     3251.31    457.64 o 
 -15   9   9     2695.55     3067.21    424.82 o 
 -13   9   9     3975.60     3021.06    401.98 o 
 -11   9   9      135.03      -30.21    175.54 o 
  -9   9   9        8.02       36.87    160.79 o 
  -7   9   9       85.64      -41.86    152.94 o 
  -5   9   9     3099.05     3568.62    394.61 o 
  -3   9   9     5046.30     4962.71    443.85 o 
  -1   9   9     6601.22     6428.23    333.25 o 
   1   9   9      954.18      890.00    164.42 o 
   3   9   9     2626.50     2943.40    250.35 o 
   5   9   9     6342.85     6346.12    460.74 o 
   7   9   9     7538.92     6950.51    561.11 o 
   9   9   9     8278.52     8162.89    628.43 o 
  11   9   9     4914.97     6078.52    553.50 o 
  13   9   9     6045.37     6524.03    596.55 o 
  15   9   9     5396.54     5833.28    595.84 o 
  17   9   9     3021.07     3654.96    505.93 o 
 -22  10   9        3.27      266.50    158.26 o 
 -20  10   9        5.89      -25.75    136.53 o 
 -18  10   9       10.39       94.43    202.89 o 
 -16  10   9      984.80     1574.16    363.21 o 
 -14  10   9     1078.05     1334.63    338.71 o 
 -12  10   9     3959.90     3801.01    471.44 o 
 -10  10   9     3029.06     3198.51    417.44 o 
  -8  10   9     5385.83     4885.89    483.57 o 
  -6  10   9     8951.47     9204.48    637.94 o 
  -4  10   9     6715.56     6970.73    549.46 o 
  -2  10   9     1569.88     1909.78    325.15 o 
   0  10   9     4353.99     4661.76    354.65 o 
   2  10   9     3770.20     3611.30    576.10 o 
   4  10   9     1260.80     1355.08    205.14 o 
   6  10   9     1222.42     1451.90    329.44 o 
   8  10   9      502.40      504.98    248.33 o 
  10  10   9     1297.99     1243.06    333.96 o 
  12  10   9      196.23      150.57    204.80 o 
  14  10   9       93.40       82.06    180.54 o 
 -17  11   9     1043.69     1426.48    264.38 o 
 -15  11   9      389.68      219.07    218.36 o 
 -13  11   9      982.14     1095.82    296.85 o 
 -11  11   9      121.57     -193.14    193.14 o 
  -9  11   9      390.87      242.62    238.81 o 
  -7  11   9        1.65      -81.59    178.87 o 
  -5  11   9      345.71      484.28    232.87 o 
  -3  11   9      148.15      128.21    194.33 o 
  -1  11   9       76.16      197.90    211.93 o 
   1  11   9      175.85      219.07    213.60 o 
   3  11   9       90.27      124.64    177.92 o 
   5  11   9      220.53      195.05    200.04 o 
   7  11   9       90.18      388.90    232.39 o 
   9  11   9      263.93       63.98    200.99 o 
  11  11   9      117.56      168.17    225.25 o 
 -12  12   9      568.93      447.41    257.60 o 
 -10  12   9      680.42     1043.25    333.24 o 
  -8  12   9      745.11     1153.38    342.52 o 
  -6  12   9     2768.55     2799.61    432.91 o 
  -4  12   9     1323.41     1650.04    353.46 o 
  -2  12   9      337.40      229.06    235.24 o 
   6  12   9      118.51       16.17    193.14 o 
 -32   0  10      725.04      811.82    173.64 o 
 -30   0  10     1688.27     1473.54    219.31 o 
 -28   0  10     2667.73     2851.23    268.78 o 
 -26   0  10    10665.18    10018.91    476.43 o 
 -24   0  10     7900.98     8695.99    819.55 o 
 -22   0  10     6268.41     6729.44    653.52 o 
 -20   0  10    12853.19    11456.05   1673.11 o 
 -18   0  10    15279.65    15621.65    512.59 o 
 -16   0  10    17339.88    17248.38    294.85 o 
 -14   0  10     3560.81     3335.22    112.77 o 
 -12   0  10     8542.00     9783.85    196.05 o 
 -10   0  10      618.68      847.23     60.75 o 
  -8   0  10     7673.72     7527.30    231.46 o 
  -6   0  10      491.98      480.00     42.43 o 
  -4   0  10     7094.74     6928.41    163.88 o 
  -2   0  10    87619.00    93745.81   1244.48 o 
   0   0  10    24178.49    25781.37    416.48 o 
   2   0  10    60860.68    65149.34    916.39 o 
   4   0  10    11716.94    10681.84    242.09 o 
   6   0  10     2717.21     2460.04    150.55 o 
   8   0  10    25905.17    25739.64    517.98 o 
  10   0  10    15387.58    14712.68    366.51 o 
  12   0  10    23551.56    23535.19    515.33 o 
  14   0  10     9856.02    10118.22    347.41 o 
  16   0  10      115.16      143.75     89.79 o 
  18   0  10     2970.91     3037.01    443.61 o 
  20   0  10     4023.34     4058.31    247.72 o 
  22   0  10      770.85      911.81    149.70 o 
  24   0  10      301.26      408.88    155.32 o 
 -33   1  10     1697.43     1896.46    384.26 o 
 -31   1  10      421.37      329.84    104.94 o 
 -29   1  10     2757.92     2670.93    210.51 o 
 -27   1  10      140.68       40.46    101.69 o 
 -25   1  10     1623.01     1513.29    143.81 o 
 -23   1  10     4105.75     4209.76    482.61 o 
 -21   1  10     7755.16     7536.18    329.38 o 
 -19   1  10     1883.66     2017.93    169.83 o 
 -17   1  10     7434.02     7572.22    140.48 o 
 -15   1  10     9608.66     9154.86    149.55 o 
 -13   1  10     5875.03     5313.12    119.28 o 
 -11   1  10     6189.69     5793.16     87.04 o 
  -9   1  10     1893.76     1531.55     43.79 o 
  -7   1  10    15988.88    15616.94    171.29 o 
  -5   1  10     8186.28     7338.74    138.44 o 
  -3   1  10    58543.11    62259.78    563.77 o 
  -1   1  10    53913.07    56987.13    618.11 o 
   1   1  10    29373.07    29745.52    334.27 o 
   3   1  10     2461.14     2330.39     85.84 o 
   5   1  10     1043.12     1016.56     61.63 o 
   7   1  10     5865.93     5877.76    143.31 o 
   9   1  10        8.02      -11.25     39.89 o 
  11   1  10     4246.88     3877.23    178.62 o 
  13   1  10      938.22     1039.57     84.01 o 
  15   1  10      171.19      182.86     59.76 o 
  17   1  10      795.70      891.03    137.74 o 
  19   1  10      579.58      526.20     84.76 o 
  21   1  10       39.63      164.90     68.56 o 
  23   1  10     2085.16     1973.20    177.02 o 
  25   1  10     3139.98     3039.37    221.12 o 
 -32   2  10     3362.70     3356.69    215.86 o 
 -30   2  10     3953.36     4000.76    218.65 o 
 -28   2  10     6703.21     6368.22    267.45 o 
 -26   2  10    10432.97    10484.46    371.06 o 
 -24   2  10     4665.91     4804.35    254.80 o 
 -22   2  10     2832.45     2722.65    127.74 o 
 -20   2  10      672.34      647.55     70.40 o 
 -18   2  10     1394.93     1634.35     79.48 o 
 -16   2  10    16107.84    15692.96    232.93 o 
 -14   2  10    12975.17    13178.14    180.13 o 
 -12   2  10      412.55      499.18     33.37 o 
 -10   2  10     3160.06     3258.11     60.13 o 
  -8   2  10      249.33      291.56     23.26 o 
  -6   2  10     7251.29     7829.66     98.34 o 
  -4   2  10     5458.60     6088.70     89.19 o 
  -2   2  10      175.54      111.24     23.21 o 
   0   2  10      628.38      576.34     35.68 o 
   2   2  10      213.63      407.31     35.51 o 
   4   2  10    17089.37    16358.86    235.15 o 
   6   2  10     9909.08     9754.65    186.60 o 
   8   2  10    28089.40    27186.19    380.70 o 
  10   2  10    29411.92    28170.12    401.86 o 
  12   2  10     5149.61     5304.22    197.50 o 
  14   2  10     2224.31     2557.56    125.95 o 
  16   2  10      329.07      328.77     69.11 o 
  18   2  10      741.12      969.57    115.29 o 
  20   2  10     5110.24     5391.67    197.78 o 
  22   2  10      616.38      594.31    110.65 o 
  24   2  10      624.50      710.83    111.70 o 
 -31   3  10     1214.46     1101.53    230.25 o 
 -29   3  10     1910.41     1763.97    260.69 o 
 -27   3  10     3051.25     3173.80    167.02 o 
 -25   3  10      661.44      344.43    135.78 o 
 -23   3  10      323.17      366.72     57.90 o 
 -21   3  10       24.20       15.27     44.99 o 
 -19   3  10     1880.47     1867.98     95.59 o 
 -17   3  10       81.33       58.14     36.06 o 
 -15   3  10    16016.36    15477.84    216.74 o 
 -13   3  10    15702.03    15759.28    225.50 o 
 -11   3  10     3018.27     2897.77     75.36 o 
  -9   3  10    22739.61    23466.51    338.92 o 
  -7   3  10     3149.95     3275.66     88.92 o 
  -5   3  10    36927.29    36329.63    422.12 o 
  -3   3  10    35132.10    36282.72    340.75 o 
  -1   3  10    33078.97    32682.07    367.22 o 
   1   3  10     2658.69     2342.21     87.58 o 
   3   3  10     3043.65     2835.59     83.67 o 
   5   3  10     4908.94     4587.69    113.45 o 
   7   3  10    13753.37    13762.91    274.39 o 
   9   3  10     2281.53     1995.10     94.25 o 
  11   3  10      657.56      461.31     60.92 o 
  13   3  10      176.80      148.09     69.08 o 
  15   3  10       65.06       71.04     55.25 o 
  17   3  10     1095.74     1331.12    104.70 o 
  19   3  10     1627.92     1736.88    133.04 o 
  21   3  10     1329.72     1546.89    192.15 o 
  23   3  10     1084.11     1020.09    120.07 o 
 -32   4  10      268.26      517.35    210.98 o 
 -30   4  10      371.06      697.41    211.70 o 
 -28   4  10       68.94      -13.32    139.39 o 
 -26   4  10     1807.33     1684.14    187.40 o 
 -24   4  10     3648.18     3337.91    201.14 o 
 -22   4  10     2916.20     2923.85    217.34 o 
 -20   4  10    11071.95    10721.65    308.33 o 
 -18   4  10      883.95      991.05    105.12 o 
 -16   4  10      921.81      963.51    119.61 o 
 -14   4  10      142.49      179.63     60.35 o 
 -12   4  10      786.74      868.70     96.28 o 
 -10   4  10     1449.26     1623.59     76.55 o 
  -8   4  10      431.42      522.77     47.26 o 
  -6   4  10     5037.54     5188.11    141.23 o 
  -4   4  10     2537.93     2663.99    118.62 o 
  -2   4  10     2311.89     2331.59     80.07 o 
   0   4  10     1506.61     1511.91     93.25 o 
   2   4  10      792.64      707.34     75.02 o 
   4   4  10     6890.34     6784.82    195.49 o 
   6   4  10     4338.92     4670.08    195.66 o 
   8   4  10     1060.65     1011.15    118.79 o 
  10   4  10     3204.53     3016.02    192.17 o 
  12   4  10     1677.05     1631.84    162.05 o 
  14   4  10     6619.39     6368.54    317.84 o 
  16   4  10     5001.78     5020.75    442.90 o 
  18   4  10     7600.35     7095.37    534.71 o 
  20   4  10     5379.81     6085.65    512.35 o 
  22   4  10      386.50      491.21    204.56 o 
 -29   5  10       10.18       73.39    145.89 o 
 -27   5  10      293.86      649.82    180.75 o 
 -25   5  10       22.36       -0.28    123.55 o 
 -23   5  10      131.49      220.22    131.42 o 
 -21   5  10       22.87      104.42    176.49 o 
 -19   5  10       81.19      -32.59    157.94 o 
 -17   5  10      325.55      397.17     94.53 o 
 -15   5  10     1638.20     2235.04    472.20 o 
 -13   5  10      856.91      838.82     99.56 o 
 -11   5  10     4523.85     4275.73    177.41 o 
  -9   5  10     5689.51     5931.42    260.61 o 
  -7   5  10     6855.17     6705.93    267.16 o 
  -5   5  10      552.59      529.45     59.11 o 
  -3   5  10      427.95      466.63     39.68 o 
  -1   5  10     2895.56     2661.82     93.85 o 
   1   5  10     4216.56     4057.15    147.94 o 
   3   5  10     3561.02     3722.79    150.57 o 
   5   5  10     8703.65     8564.67    264.97 o 
   7   5  10      201.37      216.15     80.30 o 
   9   5  10       59.49      -15.17    100.65 o 
  11   5  10       45.21      -19.13     78.47 o 
  13   5  10       36.75      -43.14     64.05 o 
  15   5  10      176.22      138.67    149.61 o 
  17   5  10      169.83       49.71    125.11 o 
  19   5  10       10.36      114.17    156.51 o 
  21   5  10      762.11      752.59    230.72 o 
  23   5  10      284.10      391.04    191.72 o 
 -30   6  10      203.12      497.68    205.57 o 
 -28   6  10      247.45      205.66    177.32 o 
 -26   6  10     1060.43     1257.31    230.79 o 
 -24   6  10      241.87      425.61    164.18 o 
 -22   6  10     1362.27     1201.91    298.51 o 
 -20   6  10     3493.57     3358.11    394.13 o 
 -18   6  10     1035.01     1169.56    272.11 o 
 -16   6  10       73.90      -94.19    129.63 o 
 -14   6  10      540.65      423.70    210.51 o 
 -12   6  10     1116.88     1185.36    157.79 o 
 -10   6  10     1629.07     1728.72    226.68 o 
  -8   6  10       97.68      152.29    146.52 o 
  -6   6  10        5.49      -39.06     45.72 o 
  -4   6  10       15.78       40.84     52.44 o 
  -2   6  10     2867.86     2992.17    164.42 o 
   0   6  10     1204.91     1186.44    118.55 o 
   2   6  10      827.27     1076.61    158.34 o 
   4   6  10     2708.21     2426.28    151.42 o 
   6   6  10      782.17      824.68    124.60 o 
   8   6  10      319.85      222.10     96.92 o 
  10   6  10       55.45       65.10     75.12 o 
  12   6  10     1116.57      932.51    163.13 o 
  14   6  10      698.73      377.25    190.05 o 
  16   6  10      497.82      203.61    169.36 o 
  18   6  10      434.55      243.09    180.30 o 
  20   6  10      241.04      105.37    150.57 o 
 -27   7  10      593.26      589.53    201.95 o 
 -25   7  10       99.04      112.98    142.76 o 
 -23   7  10      374.32      265.60    169.22 o 
 -21   7  10       84.60     -183.87    183.87 o 
 -19   7  10       76.24      436.00    218.36 o 
 -17   7  10      132.63      301.37    193.62 o 
 -15   7  10        8.59      -27.83    161.74 o 
 -13   7  10       41.00       60.67     63.16 o 
 -11   7  10        7.37       -6.90    137.72 o 
  -9   7  10      769.88      802.30    218.36 o 
  -7   7  10     1114.64     1180.36    284.24 o 
  -5   7  10       47.98       58.50     60.90 o 
  -3   7  10     1400.87     1605.73    119.87 o 
  -1   7  10     2020.99     2109.34    237.47 o 
   1   7  10      119.60      -17.25    131.89 o 
   3   7  10     1984.88     1709.38    184.67 o 
   5   7  10     1396.69     1243.30    249.04 o 
   7   7  10     1178.75     1086.41    171.90 o 
   9   7  10       26.35      -12.61     76.95 o 
  11   7  10      150.28       57.32    156.04 o 
  13   7  10        3.45      166.50    164.60 o 
  15   7  10       23.92       -2.62    137.25 o 
  17   7  10       64.92      176.49    160.79 o 
  19   7  10       10.13      221.21    157.70 o 
 -26   8  10       58.26       99.45    146.61 o 
 -24   8  10      182.40      130.11    322.78 o 
 -22   8  10      618.47      819.75    208.67 o 
 -20   8  10      393.33      323.25    234.53 o 
 -18   8  10       88.26      480.95    242.38 o 
 -16   8  10      206.67      -88.01    149.85 o 
 -14   8  10      358.84      324.92    207.18 o 
 -12   8  10      975.99      639.61    231.68 o 
 -10   8  10        1.02        7.37    146.05 o 
  -8   8  10      233.65      147.71    168.64 o 
  -6   8  10       15.19     -124.88    149.61 o 
  -4   8  10      135.47      155.53    165.55 o 
  -2   8  10       56.09       35.49     83.80 o 
   0   8  10      821.67      610.28    133.60 o 
   2   8  10      922.69      931.75    220.38 o 
   4   8  10     1055.89      831.12    159.16 o 
   6   8  10     1086.58     1322.11    200.04 o 
   8   8  10       40.61      -10.06     87.30 o 
  10   8  10       93.28      155.32    161.27 o 
  12   8  10        0.28       62.08    162.70 o 
  14   8  10      237.02      182.68    166.74 o 
  16   8  10      527.98     1015.19    286.15 o 
  18   8  10      100.71      158.18    185.53 o 
 -23   9  10       48.05        3.15    135.65 o 
 -21   9  10      739.67      778.08    322.06 o 
 -19   9  10        0.59       42.58    200.75 o 
 -17   9  10      140.34      235.01    217.64 o 
 -15   9  10        2.90      227.39    219.54 o 
 -13   9  10      396.11      429.34    238.34 o 
 -11   9  10      319.32      387.95    204.32 o 
  -9   9  10       94.58       26.16    172.69 o 
  -7   9  10       65.44       53.99    157.94 o 
  -5   9  10      997.27      782.80    236.67 o 
  -3   9  10      170.76      127.49    176.73 o 
  -1   9  10      681.38      569.35    144.65 o 
   1   9  10      317.21      195.54    117.93 o 
   3   9  10      110.44       23.92    147.83 o 
   5   9  10      861.88      838.94    174.37 o 
   7   9  10      391.67      327.06    205.04 o 
   9   9  10      347.20      106.56    176.25 o 
  11   9  10       41.60      -38.30    177.44 o 
  13   9  10       18.95      -12.61    171.02 o 
  15   9  10      256.69      316.35    205.27 o 
 -22  10  10     1113.25     1662.80    288.88 o 
 -20  10  10      665.87      503.52    192.14 o 
 -18  10  10      113.39       31.64    202.89 o 
 -16  10  10       91.92      133.92    207.89 o 
 -14  10  10      323.42       -1.67    219.78 o 
 -12  10  10      237.97       26.40    194.09 o 
 -10  10  10      141.02      375.34    238.34 o 
  -8  10  10      315.64      133.92    189.57 o 
  -6  10  10      463.56      418.40    225.02 o 
  -4  10  10      483.97      263.55    201.94 o 
  -2  10  10     1504.74     1449.76    304.46 o 
   0  10  10       16.60       91.95    108.10 o 
   2  10  10      629.10      882.21    245.23 o 
   4  10  10     2315.69     2247.78    242.57 o 
   6  10  10      595.04      361.55    215.03 o 
   8  10  10       88.51      -24.02    176.02 o 
  10  10  10      655.49      508.07    254.75 o 
  12  10  10      100.29      418.40    232.39 o 
 -17  11  10      514.42     1076.56    312.31 o 
 -15  11  10     1698.12     2960.41    465.02 o 
 -13  11  10     1568.30     1140.78    342.52 o 
 -11  11  10      171.54      399.84    253.56 o 
  -9  11  10      122.20      297.09    224.30 o 
  -7  11  10      926.28      765.67    294.95 o 
  -5  11  10      581.10      790.17    269.97 o 
  -3  11  10     1493.87     1672.16    347.04 o 
  -1  11  10      405.52      663.39    266.64 o 
   1  11  10       41.19      -59.70    179.82 o 
   3  11  10        6.85       17.60    169.36 o 
   5  11  10     3382.09     3168.30    434.57 o 
   7  11  10     2657.20     2228.04    401.27 o 
   9  11  10       49.64       30.21    197.19 o 
 -12  12  10      394.61      455.26    252.13 o 
 -10  12  10      116.91      -78.26    171.97 o 
  -8  12  10       83.97      274.97    227.39 o 
  -6  12  10      189.79      291.62    244.76 o 
  -4  12  10      258.56      170.78    225.49 o 
  -2  12  10      114.83       -5.23    197.42 o 
 -33   1  11      235.18      271.17     96.35 o 
 -31   1  11        7.26       10.26    169.00 o 
 -29   1  11     1702.95     1598.64    156.81 o 
 -27   1  11     1884.37     1702.02    514.61 o 
 -25   1  11     4041.67     4004.77    460.74 o 
 -23   1  11     2797.59     2723.52    170.54 o 
 -21   1  11      902.36      900.91    114.42 o 
 -19   1  11     2972.51     3025.14    121.92 o 
 -17   1  11       95.92      115.16     38.81 o 
 -15   1  11     1518.89     1529.57     71.10 o 
 -13   1  11      853.46      974.76     45.91 o 
 -11   1  11        0.63        2.50     22.16 o 
  -9   1  11     4694.07     5486.10     82.35 o 
  -7   1  11       40.34        7.57     21.36 o 
  -5   1  11      468.21      480.11     32.97 o 
  -3   1  11       57.14       55.96     26.15 o 
  -1   1  11     2282.60     2718.74     79.84 o 
   1   1  11      829.97      979.03     54.83 o 
   3   1  11     4980.97     5773.05    140.09 o 
   5   1  11        4.91       -8.63     37.06 o 
   7   1  11      629.25      588.65     71.85 o 
   9   1  11     1937.04     2029.55    107.39 o 
  11   1  11     2473.55     2392.09    107.74 o 
  13   1  11    10053.74     9445.98    302.12 o 
  15   1  11      239.37      199.71     60.41 o 
  17   1  11      185.40      158.50     63.62 o 
  19   1  11      256.66      229.43     70.60 o 
  21   1  11      188.00      276.24     77.11 o 
  23   1  11      116.26      202.13     88.87 o 
 -32   2  11        4.67      -22.77     84.44 o 
 -30   2  11      536.94      689.25    254.75 o 
 -28   2  11       43.04       35.47     93.72 o 
 -26   2  11      242.60      189.59     86.01 o 
 -24   2  11      828.35      815.99    111.41 o 
 -22   2  11        7.01      -51.74     51.74 o 
 -20   2  11     3852.59     4072.42    200.35 o 
 -18   2  11      199.74      244.54     53.38 o 
 -16   2  11     4348.56     4509.45    115.63 o 
 -14   2  11     1726.81     1921.74     64.06 o 
 -12   2  11    13077.77    13958.69    158.24 o 
 -10   2  11     1090.75     1040.95     40.43 o 
  -8   2  11      562.22      459.56     28.17 o 
  -6   2  11      589.41      704.29     32.48 o 
  -4   2  11      683.88      636.89     35.58 o 
  -2   2  11     2357.51     2390.22     65.95 o 
   0   2  11     1723.53     1724.65     57.53 o 
   2   2  11      484.96      492.66     40.96 o 
   4   2  11     5203.95     5460.32    127.25 o 
   6   2  11     4580.23     4677.53    130.45 o 
   8   2  11    11829.83    12057.69    227.40 o 
  10   2  11     7776.75     7580.17    180.19 o 
  12   2  11      390.56      300.50     64.06 o 
  14   2  11     1253.83     1342.46    102.07 o 
  16   2  11       30.17       32.11     57.05 o 
  18   2  11      753.46      674.61    110.52 o 
  20   2  11        1.28      116.36     67.53 o 
  22   2  11      335.50      418.15     97.14 o 
  24   2  11     1711.05     1962.23    159.53 o 
 -31   3  11      139.67      275.44    162.22 o 
 -29   3  11       22.33      315.40    170.78 o 
 -27   3  11      422.68      402.04    159.37 o 
 -25   3  11      833.53      595.88    155.70 o 
 -23   3  11     3562.61     3386.97    145.57 o 
 -21   3  11     1831.07     1902.89    100.47 o 
 -19   3  11       14.71      -28.54     84.90 o 
 -17   3  11     3718.88     3917.52    205.72 o 
 -15   3  11    15334.81    15079.12    246.89 o 
 -13   3  11     8687.98     9034.63    142.39 o 
 -11   3  11      561.57      569.22     67.48 o 
  -9   3  11      450.35      350.55     47.24 o 
  -7   3  11      125.62      139.17     36.86 o 
  -5   3  11      231.50      238.86     32.63 o 
  -3   3  11     1246.52     1293.72     63.37 o 
  -1   3  11       21.70        3.69     26.72 o 
   1   3  11     4461.86     4277.83    101.81 o 
   3   3  11    11427.22    11985.66    193.75 o 
   5   3  11      918.03      827.42     78.72 o 
   7   3  11      489.82      517.59     75.48 o 
   9   3  11     1273.58     1253.01     88.66 o 
  11   3  11     4265.07     4093.00    139.13 o 
  13   3  11     4164.64     4049.17    151.57 o 
  15   3  11      740.47      797.01     86.65 o 
  17   3  11     2635.36     2771.20    184.54 o 
  19   3  11     1214.76     1174.20    154.82 o 
  21   3  11     1518.97     1872.62    145.40 o 
  23   3  11      568.74      496.24    237.62 o 
 -32   4  11      864.08      532.09    216.21 o 
 -30   4  11       85.80        6.42    153.66 o 
 -28   4  11       10.69       66.60    143.91 o 
 -26   4  11      477.47      623.90    124.27 o 
 -24   4  11      109.18      231.17     95.32 o 
 -22   4  11       88.67      138.28    106.02 o 
 -20   4  11      189.01      223.01    107.57 o 
 -18   4  11       13.09        2.68     56.12 o 
 -16   4  11      886.50      988.40     93.15 o 
 -14   4  11     4679.20     5288.33    175.25 o 
 -12   4  11    14412.51    14985.15    309.55 o 
 -10   4  11     8210.00     8105.25    170.55 o 
  -8   4  11     4069.71     3892.26    124.73 o 
  -6   4  11      731.21      714.63     65.40 o 
  -4   4  11     3611.93     3587.67    158.75 o 
  -2   4  11    16080.98    15712.87    263.78 o 
   0   4  11     1526.80     1409.87     88.88 o 
   2   4  11     2296.91     2225.54    115.40 o 
   4   4  11     4777.44     4564.42    223.91 o 
   6   4  11     7069.08     7253.38    245.35 o 
   8   4  11     3921.17     3871.16    191.88 o 
  10   4  11      481.70      315.70    104.63 o 
  12   4  11     1531.34     1468.14    186.36 o 
  14   4  11      170.47       83.62     92.70 o 
  16   4  11       52.70      124.70    105.36 o 
  18   4  11      317.50      223.83    150.80 o 
  20   4  11       36.77      114.37    106.97 o 
  22   4  11      795.63      862.09    170.20 o 
 -31   5  11     1304.15     1801.55    294.71 o 
 -29   5  11       78.54      167.98    153.20 o 
 -27   5  11      627.44      426.13    171.42 o 
 -25   5  11     3789.82     4091.26    645.31 o 
 -23   5  11     5440.96     6909.60    540.66 o 
 -21   5  11     4021.31     4190.15    418.16 o 
 -19   5  11     1037.11     1209.76    258.79 o 
 -17   5  11     2135.18     2291.34    182.26 o 
 -15   5  11     5454.44     5782.61    492.69 o 
 -13   5  11     3028.52     3026.72    240.28 o 
 -11   5  11      621.97      621.76     98.33 o 
  -9   5  11        4.68        9.47     52.14 o 
  -7   5  11     3719.42     3549.31    203.54 o 
  -5   5  11      975.58     1086.01     99.39 o 
  -3   5  11        2.46      -22.52     41.53 o 
  -1   5  11      376.63      304.34     65.65 o 
   1   5  11     2532.16     2382.39    163.22 o 
   3   5  11     3043.57     2961.81    162.73 o 
   5   5  11      121.42      106.68     76.72 o 
   7   5  11      586.60      210.63     93.14 o 
   9   5  11      286.96      365.09    103.30 o 
  11   5  11    16616.32    16307.90    469.27 o 
  13   5  11     7695.73     6935.31    585.97 o 
  15   5  11     5341.69     5995.27    494.75 o 
  17   5  11     4424.59     4726.28    470.49 o 
  19   5  11     4061.79     3739.40    433.14 o 
  21   5  11      685.81     1207.85    285.19 o 
 -30   6  11      261.87      329.67    274.49 o 
 -28   6  11       20.43      137.39    157.22 o 
 -26   6  11      514.16      520.42    176.70 o 
 -24   6  11       29.70     -116.43    116.43 o 
 -22   6  11      544.73      308.50    212.65 o 
 -20   6  11      280.95      486.90    226.21 o 
 -18   6  11     1781.91     1696.89    302.32 o 
 -16   6  11     1005.40     1074.89    257.84 o 
 -14   6  11     1180.45     1334.92    258.32 o 
 -12   6  11    14102.90    14160.12    929.17 o 
 -10   6  11    24317.63    23824.17    744.01 o 
  -8   6  11    14102.12    13894.20    532.91 o 
  -6   6  11    17180.16    16588.22    377.92 o 
  -4   6  11      110.59      163.12     58.97 o 
  -2   6  11     7053.12     6837.67    236.98 o 
   0   6  11    15381.23    15029.60    376.10 o 
   2   6  11      399.78      518.10     99.33 o 
   4   6  11     4615.66     4862.96    275.73 o 
   6   6  11      687.32      677.39    200.87 o 
   8   6  11       10.39       56.56     89.10 o 
  10   6  11     3366.84     3141.07    216.73 o 
  12   6  11      491.34      142.69    224.18 o 
  14   6  11      104.51      205.75    176.49 o 
  16   6  11     3188.43     3360.73    417.44 o 
  18   6  11      930.03      810.87    255.46 o 
  20   6  11       66.63      302.80    163.89 o 
 -27   7  11      648.12      571.63    214.53 o 
 -25   7  11     1650.07     1756.66    267.84 o 
 -23   7  11       89.43      284.24    247.14 o 
 -21   7  11     2581.19     2522.27    391.52 o 
 -19   7  11     7184.99     7021.16    570.86 o 
 -17   7  11     5255.52     4649.21    461.92 o 
 -15   7  11     6203.55     6915.78    523.05 o 
 -13   7  11     2117.76     2363.96    167.93 o 
 -11   7  11     2358.69     1829.38    296.61 o 
  -9   7  11     1118.05     1058.24    243.81 o 
  -7   7  11      405.21      528.53    194.57 o 
  -5   7  11     1654.42     1491.12    151.58 o 
  -3   7  11     5749.60     5271.20    267.86 o 
  -1   7  11       71.45       29.16     73.55 o 
   1   7  11      661.47      727.11    136.66 o 
   3   7  11     6004.71     6025.39    573.84 o 
   5   7  11    11378.13    10955.35    436.62 o 
   7   7  11     4268.38     3904.11    277.48 o 
   9   7  11     8174.70     7754.67    382.93 o 
  11   7  11     6718.79     8322.97    597.27 o 
  13   7  11     1613.70     1646.47    328.25 o 
  15   7  11       37.57      183.63    156.27 o 
  17   7  11     1555.99     1245.67    313.74 o 
  19   7  11     3500.48     2846.23    424.82 o 
 -26   8  11      536.82      604.24    193.84 o 
 -24   8  11      696.29      598.93    203.85 o 
 -22   8  11      180.19      123.93    227.87 o 
 -20   8  11     1196.44      791.84    286.15 o 
 -18   8  11     2056.03     1820.82    370.35 o 
 -16   8  11      695.75      481.43    233.34 o 
 -14   8  11      495.34      347.04    210.51 o 
 -12   8  11     3371.64     4104.28    440.52 o 
 -10   8  11     5269.56     5172.98    476.20 o 
  -8   8  11    10221.82    10182.32    629.62 o 
  -6   8  11     3512.54     3717.04    389.14 o 
  -4   8  11     3250.58     3090.30    430.53 o 
  -2   8  11    11628.68    11835.11    435.59 o 
   0   8  11     9674.82    10206.02    411.46 o 
   2   8  11      221.80      351.31    128.79 o 
   4   8  11     1427.56     1843.87    207.51 o 
   6   8  11       49.85       46.79    108.37 o 
   8   8  11      399.46      317.31    172.92 o 
  10   8  11     2055.80     2324.13    370.59 o 
  12   8  11     3595.50     3729.41    452.89 o 
  14   8  11     1264.96      823.47    270.68 o 
  16   8  11      671.55      698.12    261.88 o 
 -23   9  11     5050.24     5390.54   1404.80 o 
 -21   9  11     4664.87     5970.77    613.92 o 
 -19   9  11     3660.39     3194.70    457.88 o 
 -17   9  11     2363.53     3137.85    447.65 o 
 -15   9  11     2855.77     2664.03    399.84 o 
 -13   9  11     3825.96     3697.30    451.22 o 
 -11   9  11     1216.95     1238.06    309.46 o 
  -9   9  11      103.40      150.57    185.77 o 
  -7   9  11      321.22      399.84    204.80 o 
  -5   9  11      585.69      659.35    237.86 o 
  -3   9  11      513.63      305.17    192.67 o 
  -1   9  11      190.67      248.34    373.20 o 
   1   9  11        9.53       48.80    103.32 o 
   3   9  11      658.88      580.71    152.77 o 
   5   9  11     1408.29     1118.62    195.26 o 
   7   9  11      861.00     1091.06    289.48 o 
   9   9  11     2309.32     2317.95    382.00 o 
  11   9  11     4520.02     5330.21    547.79 o 
  13   9  11     3249.36     2952.32    440.75 o 
  15   9  11     2598.93     2814.84    456.69 o 
 -20  10  11        5.33      324.44    231.20 o 
 -18  10  11      822.91      973.56    325.39 o 
 -16  10  11      589.75      657.21    265.69 o 
 -14  10  11      413.78     1020.66    325.87 o 
 -12  10  11     3053.60     2251.35    392.47 o 
 -10  10  11     2192.14     2705.42    408.41 o 
  -8  10  11     2566.15     2173.09    369.40 o 
  -6  10  11     1965.71     2025.86    363.45 o 
  -4  10  11     1894.57     2276.80    363.21 o 
  -2  10  11     5135.26     4892.78    483.33 o 
   0  10  11     1006.10     1205.48    296.14 o 
   2  10  11     1766.92     1766.05    223.76 o 
   4  10  11     4493.40     4538.05    330.14 o 
   6  10  11     7457.82     8669.05    643.41 o 
   8  10  11      602.99      618.67    259.51 o 
  10  10  11        5.71      160.08    196.23 o 
  12  10  11        1.51      100.61    193.14 o 
 -17  11  11      866.55      480.95    261.41 o 
 -15  11  11     1341.47     1207.14    321.11 o 
 -13  11  11     1833.64     2357.67    431.24 o 
 -11  11  11      167.51      426.48    253.56 o 
  -9  11  11      147.45      142.72    206.70 o 
  -7  11  11       12.40      120.36    205.51 o 
  -5  11  11        4.13      -35.92    181.25 o 
  -3  11  11      751.44      656.26    259.74 o 
  -1  11  11      241.77      493.08    246.42 o 
   1  11  11      134.69      296.14    232.15 o 
   3  11  11     1294.68      862.48    267.59 o 
   5  11  11      717.17      859.15    278.53 o 
   7  11  11     1419.38     2123.85    386.76 o 
   9  11  11      621.56      835.36    279.25 o 
 -12  12  11     1037.70     1105.57    332.77 o 
 -10  12  11     1923.29     2521.56    438.38 o 
  -8  12  11     1552.79     1379.11    349.42 o 
  -6  12  11     2276.34     2428.31    421.73 o 
  -4  12  11     2747.96     3641.88    480.72 o 
  -2  12  11     3311.11     3755.34    486.90 o 
 -32   0  12     3345.97     3638.78    303.99 o 
 -30   0  12     3560.20     3575.04    300.42 o 
 -28   0  12     1955.36     2227.08    244.52 o 
 -26   0  12      501.60      648.64    160.56 o 
 -24   0  12      380.35      572.77    153.90 o 
 -22   0  12    12941.11    13454.76    432.81 o 
 -20   0  12    17883.68    19342.39    893.64 o 
 -18   0  12    28364.03    27275.02    561.61 o 
 -16   0  12     8503.65     8612.95    188.85 o 
 -14   0  12     7817.80     8070.33    169.32 o 
 -12   0  12     3819.02     3866.32    151.90 o 
 -10   0  12    18106.49    19073.79    339.88 o 
  -8   0  12    19237.81    19705.82    312.50 o 
  -6   0  12     1196.87     1191.39     63.55 o 
  -4   0  12     6598.52     6980.73    178.98 o 
  -2   0  12       71.22       80.78     47.46 o 
   0   0  12     3353.64     4218.39    146.29 o 
   2   0  12    23407.31    23136.47    414.51 o 
   4   0  12    14320.90    14879.28    349.69 o 
   6   0  12     2040.30     2093.64    135.14 o 
   8   0  12    17022.03    16765.67    401.11 o 
  10   0  12     1737.29     1578.69    133.15 o 
  12   0  12     3307.93     3345.64    202.10 o 
  14   0  12     1336.92     1495.79    173.28 o 
  16   0  12     3102.74     3075.15    401.51 o 
  18   0  12     6711.58     6853.55    515.80 o 
  20   0  12     1499.09     1673.57    302.56 o 
  22   0  12     1346.20     1611.81    185.99 o 
 -33   1  12      703.60      818.52    127.17 o 
 -31   1  12     3021.85     3073.84    205.26 o 
 -29   1  12     2939.56     2660.27    357.62 o 
 -27   1  12        6.48      126.23     85.78 o 
 -25   1  12      329.45      256.25     90.30 o 
 -21   1  12     1091.11     1221.48     96.68 o 
 -19   1  12      600.33      708.68    117.72 o 
 -17   1  12     1668.89     1417.73     80.39 o 
 -15   1  12       36.99       16.44     31.61 o 
 -13   1  12     1502.37     1373.64     53.34 o 
 -11   1  12    14862.83    14612.46    176.48 o 
  -9   1  12     5984.10     5883.53     97.35 o 
  -7   1  12     4253.10     3495.59     67.70 o 
  -5   1  12    28130.54    28421.06    284.16 o 
  -3   1  12    53768.42    55660.71    523.52 o 
  -1   1  12    16696.19    16054.36    219.13 o 
   1   1  12    15145.30    14827.91    231.30 o 
   3   1  12    14079.79    14242.36    223.93 o 
   5   1  12     2740.93     2524.39     99.44 o 
   7   1  12      636.19      613.28     66.03 o 
   9   1  12     1542.16     1705.05     94.58 o 
  11   1  12    12752.54    12021.71    254.88 o 
  13   1  12       20.17       -7.63     49.52 o 
  15   1  12      280.67      254.32     67.47 o 
  17   1  12       38.67       38.43     58.14 o 
  19   1  12      442.69      472.21     87.40 o 
  21   1  12      387.29      541.99    125.84 o 
  23   1  12     2372.46     2213.95    168.66 o 
 -32   2  12     1173.01     1028.07    134.84 o 
 -30   2  12      308.15      342.80    100.80 o 
 -28   2  12     6133.03     5409.86    246.91 o 
 -26   2  12     4275.96     4161.72    210.21 o 
 -24   2  12     3241.21     3433.77    414.23 o 
 -22   2  12     8214.70     8032.73    213.01 o 
 -20   2  12      633.01      684.80     75.76 o 
 -18   2  12      349.34      562.14     90.23 o 
 -16   2  12     8717.48     8274.88    171.56 o 
 -14   2  12      949.20      858.15     49.17 o 
 -12   2  12     8050.65     8256.36    123.14 o 
 -10   2  12     4076.47     4096.25     81.37 o 
  -8   2  12      129.17       76.66     22.23 o 
  -6   2  12       33.62        2.85     21.08 o 
  -4   2  12     4639.63     4604.58     85.17 o 
  -2   2  12      250.25      221.88     33.27 o 
   0   2  12       10.04       28.88     26.96 o 
   2   2  12     9743.39     9326.67    150.72 o 
   4   2  12     2505.47     2709.10    101.52 o 
   6   2  12     6130.07     5756.50    150.31 o 
   8   2  12     9083.10     8726.94    193.02 o 
  10   2  12    12861.45    12531.56    256.50 o 
  12   2  12     5914.53     5714.36    181.75 o 
  14   2  12     4758.49     4731.40    172.69 o 
  16   2  12     4311.98     4456.23    175.15 o 
  18   2  12     4329.82     4633.61    185.70 o 
  20   2  12      966.82     1017.20    107.04 o 
  22   2  12     2369.73     2468.01    170.97 o 
 -31   3  12      948.66      843.93    219.31 o 
 -29   3  12      162.65      274.73    176.02 o 
 -27   3  12       69.20     -107.99    125.11 o 
 -25   3  12     1867.32     1960.72    204.62 o 
 -23   3  12      776.13      836.34    110.45 o 
 -21   3  12        7.87       54.12     46.35 o 
 -19   3  12    10001.28     9662.90    211.37 o 
 -17   3  12     4473.79     4461.53    171.75 o 
 -15   3  12     4398.09     4115.91    109.71 o 
 -13   3  12     1347.41     1314.21     98.74 o 
 -11   3  12     6274.05     6340.57    219.60 o 
  -9   3  12    14838.95    15269.98    247.23 o 
  -7   3  12    17675.85    17790.58    238.50 o 
  -5   3  12    29675.98    29747.81    306.55 o 
  -3   3  12    19062.85    19115.75    237.63 o 
  -1   3  12     4361.32     4139.57    107.39 o 
   1   3  12     4108.10     3938.95    103.21 o 
   3   3  12     7648.34     7670.67    178.00 o 
   5   3  12     3193.36     3088.97    130.19 o 
   7   3  12      421.14      428.79     71.35 o 
   9   3  12       14.83       39.43     60.18 o 
  11   3  12      176.46       99.24     64.84 o 
  13   3  12     3582.05     3198.42    141.49 o 
  15   3  12      145.26      113.10     61.77 o 
  17   3  12       11.64       58.84     60.89 o 
  19   3  12      646.45      744.35    122.59 o 
  21   3  12     1593.36     1700.42    141.05 o 
 -30   4  12     2696.62     3084.81    336.33 o 
 -28   4  12     2027.63     2340.07    290.19 o 
 -26   4  12     2885.17     3070.86    235.66 o 
 -24   4  12     4164.40     4700.49    277.55 o 
 -22   4  12     2590.38     2826.22    216.87 o 
 -20   4  12     1684.62     1495.36    264.86 o 
 -18   4  12     3613.95     3479.98    171.02 o 
 -16   4  12     7178.09     6978.78    208.51 o 
 -14   4  12      449.27      414.77     92.35 o 
 -12   4  12     7968.38     8181.51    218.99 o 
 -10   4  12     6346.90     6272.77    153.72 o 
  -8   4  12     4213.55     4287.19    139.00 o 
  -6   4  12    15804.15    16446.44    309.34 o 
  -4   4  12     1932.01     1907.37     67.62 o 
  -2   4  12     8103.46     8402.46    181.56 o 
   0   4  12      165.76      290.31     76.25 o 
   2   4  12     7688.34     7464.16    205.42 o 
   4   4  12     5620.71     5559.36    212.30 o 
   6   4  12     6869.32     6735.34    239.13 o 
   8   4  12     3436.84     4050.80    219.04 o 
  10   4  12     4011.55     3878.14    223.80 o 
  12   4  12     2696.20     2606.69    225.18 o 
  14   4  12     3845.06     3901.37    378.79 o 
  16   4  12     1705.29     1583.79    281.27 o 
  18   4  12     3927.46     3952.05    433.38 o 
  20   4  12      949.89      935.64    241.90 o 
  22   4  12      543.21      571.74    281.39 o 
 -31   5  12     1156.48     1448.09    278.30 o 
 -27   5  12       64.02      161.77    148.47 o 
 -25   5  12       92.85      273.31    149.70 o 
 -23   5  12      754.36      513.54    237.15 o 
 -21   5  12       47.15      -64.46    159.84 o 
 -19   5  12      326.49      186.24    181.25 o 
 -17   5  12     1196.38     1322.26    269.73 o 
 -15   5  12       55.85       89.78     69.89 o 
 -13   5  12      354.10      257.27     77.74 o 
 -11   5  12     2484.35     2300.00    141.02 o 
  -9   5  12     3656.34     3868.61    169.96 o 
  -7   5  12     8823.39     9058.97    253.25 o 
  -5   5  12     7766.61     7794.40    240.87 o 
  -3   5  12      991.49     1014.18    102.83 o 
  -1   5  12     7340.91     6714.60    232.30 o 
   1   5  12    18155.29    17383.50    379.37 o 
   3   5  12    19417.71    18443.24    408.29 o 
   5   5  12    16658.14    16166.62    428.26 o 
   7   5  12     1355.34     1318.96    147.25 o 
   9   5  12      203.05      173.87    103.72 o 
  11   5  12       40.12      115.92    171.62 o 
  13   5  12      126.43      197.19    133.56 o 
  15   5  12       55.93      114.89    144.86 o 
  17   5  12      607.06      759.73    234.53 o 
  19   5  12       59.60       21.41    135.10 o 
  21   5  12      141.23      650.07    208.37 o 
 -28   6  12       14.22       86.18    152.61 o 
 -26   6  12      723.88      568.63    191.28 o 
 -24   6  12     2091.84     2632.40    418.40 o 
 -22   6  12     2023.09     1827.00    347.51 o 
 -20   6  12     1959.40     1846.75    337.05 o 
 -18   6  12     1804.73     1801.32    313.26 o 
 -16   6  12      151.43      176.73    183.15 o 
 -14   6  12        5.29      -33.01     60.00 o 
 -12   6  12     1539.93     1563.50    138.78 o 
 -10   6  12     6633.88     6656.99    532.57 o 
  -8   6  12      772.28      764.76    109.17 o 
  -6   6  12     1201.88     1078.24    104.64 o 
  -4   6  12     1570.25     1653.45    127.09 o 
  -2   6  12     4153.85     3964.58    340.75 o 
   0   6  12      461.32      565.44     94.98 o 
   2   6  12     1067.39      774.32    134.07 o 
   4   6  12     1095.80      750.09    136.66 o 
   6   6  12      117.35      151.08    101.72 o 
   8   6  12      604.90      530.18    151.87 o 
  10   6  12       11.61      108.51    111.07 o 
  12   6  12     1306.83     1280.71    188.42 o 
  14   6  12     1257.16     1580.82    315.40 o 
  16   6  12     2278.18     2423.08    378.67 o 
  18   6  12     1243.55     1194.53    292.33 o 
  20   6  12      162.21      228.82    152.71 o 
 -27   7  12        0.54      -63.94    144.02 o 
 -25   7  12      199.13      -18.62    139.71 o 
 -23   7  12      485.97      374.63    263.55 o 
 -21   7  12        0.91     -164.60    164.60 o 
 -19   7  12      111.34       84.68    184.34 o 
 -17   7  12       59.95       -3.57    182.91 o 
 -15   7  12      245.72      285.19    202.18 o 
 -13   7  12      616.68      670.29    231.20 o 
 -11   7  12       10.86      163.17    165.55 o 
  -9   7  12      601.32      754.02    229.54 o 
  -7   7  12      341.13      350.61    185.29 o 
  -5   7  12      333.10      222.52     82.71 o 
  -3   7  12      349.85      397.39    104.50 o 
  -1   7  12       38.61      -52.78     70.56 o 
   1   7  12      748.93      869.76    148.11 o 
   3   7  12      216.68      -33.09     87.06 o 
   5   7  12      300.96      324.99    121.98 o 
   7   7  12     2106.43     2260.00    226.30 o 
   9   7  12      110.24       73.60    115.42 o 
  11   7  12       95.63       -3.09    144.14 o 
  13   7  12        1.64       -9.04    156.04 o 
  15   7  12      388.20      362.02    182.91 o 
  17   7  12      298.58      246.19    175.54 o 
 -26   8  12       34.41      106.43    137.17 o 
 -24   8  12       15.47      177.95    193.74 o 
 -22   8  12      160.57      224.78    244.04 o 
 -20   8  12      121.79      -92.29    203.61 o 
 -18   8  12       12.80      -16.17    176.25 o 
 -16   8  12      101.45      131.77    194.81 o 
 -14   8  12      407.53      191.48    183.87 o 
 -12   8  12       22.83      107.04    185.06 o 
 -10   8  12      228.84      270.21    188.15 o 
  -8   8  12      152.34      113.94    167.93 o 
  -6   8  12       30.04      162.22    170.07 o 
  -4   8  12      380.99      436.47    212.41 o 
  -2   8  12      339.79      318.10    123.45 o 
   0   8  12       12.58      -13.52    101.57 o 
   2   8  12        1.86       45.08    205.63 o 
   4   8  12       60.90       -3.06     95.49 o 
   6   8  12       89.15        4.05    109.72 o 
   8   8  12      120.97       88.94    129.75 o 
  10   8  12      110.31       45.91    154.61 o 
  12   8  12      319.97      169.12    154.85 o 
  14   8  12      407.49      269.97    198.14 o 
  16   8  12      195.22      236.20    146.28 o 
 -23   9  12      248.57      246.96    171.75 o 
 -21   9  12       45.26       57.32    230.72 o 
 -19   9  12      756.42      887.46    308.03 o 
 -17   9  12        0.24      -91.58    176.02 o 
 -15   9  12      177.32      230.49    215.74 o 
 -13   9  12      412.21       95.86    206.46 o 
 -11   9  12      101.11       -1.19    177.44 o 
  -9   9  12       22.06       53.04    170.55 o 
  -7   9  12       70.55      251.89    176.25 o 
  -5   9  12      149.75      -90.39    149.14 o 
  -3   9  12       94.11     -108.46    158.41 o 
  -1   9  12      383.11      115.83    205.99 o 
   1   9  12     2116.31     2002.28    217.59 o 
   3   9  12     5286.50     5059.55    684.09 o 
   5   9  12     1060.43      855.01    202.42 o 
   7   9  12       28.50      -98.00    138.91 o 
   9   9  12        9.61      121.78    170.07 o 
  11   9  12      129.19      149.85    181.73 o 
  13   9  12      260.85      369.16    214.07 o 
 -20  10  12      152.40      356.31    244.76 o 
 -18  10  12      321.68      539.47    284.01 o 
 -16  10  12      315.52      198.38    183.39 o 
 -14  10  12       23.24       78.97    200.99 o 
 -12  10  12      230.91       82.30    195.52 o 
 -10  10  12     1437.65     1624.11    351.32 o 
  -8  10  12      165.24        0.24    166.98 o 
  -6  10  12      664.69      959.77    286.62 o 
  -4  10  12      300.51      164.36    206.94 o 
  -2  10  12        1.26       88.25    193.86 o 
   0  10  12       70.07       24.50    183.15 o 
   2  10  12     1382.71     1357.33    206.44 o 
   4  10  12     2007.19     2063.09    247.62 o 
   6  10  12      622.93      515.68    223.59 o 
   8  10  12      296.42      661.73    259.74 o 
  10  10  12       19.99      103.23    188.39 o 
 -17  11  12      711.92      729.04    281.39 o 
 -15  11  12      181.18      200.99    203.61 o 
 -13  11  12      466.35      687.42    274.01 o 
 -11  11  12      333.54       -4.76    200.75 o 
  -9  11  12     1019.54     1274.45    334.19 o 
  -7  11  12     2066.39     2614.80    425.06 o 
  -5  11  12     1660.96     1704.27    362.02 o 
  -3  11  12     1087.81     1009.95    311.60 o 
  -1  11  12       15.56       70.17    196.00 o 
   1  11  12      359.64      358.22    252.85 o 
   5  11  12      926.09      820.38    272.83 o 
   7  11  12      116.85      187.20    213.84 o 
 -10  12  12     1333.13     1359.85    347.51 o 
  -8  12  12      306.09      502.84    268.31 o 
  -6  12  12       87.23       55.90    215.74 o 
  -4  12  12      430.96      162.93    240.95 o 
  -2  12  12       28.49       10.70    211.22 o 
 -33   1  13       58.46      229.21    152.35 o 
 -31   1  13       18.32      -28.85     81.32 o 
 -29   1  13     1124.30      990.91    136.38 o 
 -27   1  13     1029.72      948.39    128.24 o 
 -25   1  13     1278.96     1223.17    135.70 o 
 -21   1  13        7.34       38.53     54.53 o 
 -19   1  13     7401.09     7291.28    225.67 o 
 -17   1  13       35.79       -8.92     43.37 o 
 -15   1  13       87.96       93.36     34.74 o 
 -13   1  13       90.40       93.71     28.86 o 
 -11   1  13      257.42      294.07     36.06 o 
  -9   1  13     2755.75     2875.67     73.61 o 
  -7   1  13      137.52      136.51     28.89 o 
  -5   1  13      700.07      649.10     46.71 o 
  -3   1  13      480.31      482.48     42.86 o 
  -1   1  13       13.00      -18.61     32.32 o 
   1   1  13       12.79       70.63     46.72 o 
   3   1  13      272.54      250.16     52.02 o 
   5   1  13      476.76      549.06     65.75 o 
   7   1  13      156.85      213.69     54.70 o 
   9   1  13      203.33      128.01     52.59 o 
  11   1  13     1778.22     1798.91    111.86 o 
  13   1  13       28.87      -20.39     50.86 o 
  15   1  13        9.11       32.21     57.43 o 
  17   1  13        2.77       30.69     66.40 o 
  19   1  13      149.99      219.95     70.98 o 
  21   1  13        4.29      183.41     73.26 o 
 -32   2  13      116.06      108.34     90.47 o 
 -30   2  13      288.53      621.47    114.01 o 
 -28   2  13      634.59      477.04    105.78 o 
 -26   2  13       84.43      188.61    127.26 o 
 -24   2  13      300.68      199.66     72.48 o 
 -22   2  13       62.46       13.59     56.37 o 
 -20   2  13     3275.26     3199.27    132.04 o 
 -18   2  13       25.80      -49.32     49.32 o 
 -16   2  13        1.41      -22.58     44.06 o 
 -14   2  13     3212.24     3319.19     96.45 o 
 -12   2  13     2819.32     2868.59     73.10 o 
 -10   2  13      427.85      467.86     37.76 o 
  -8   2  13      816.05      777.14     41.45 o 
  -6   2  13      237.70      227.05     30.44 o 
  -4   2  13    10982.16    11161.62    154.04 o 
  -2   2  13    10660.04    11035.34    161.96 o 
   0   2  13     2652.16     2571.64     79.10 o 
   2   2  13     3312.22     3313.22     92.32 o 
   4   2  13     1987.78     2100.24     96.14 o 
   6   2  13     1161.43     1071.39     97.10 o 
   8   2  13       56.12      -45.72     45.72 o 
  10   2  13     2516.32     2419.95    117.66 o 
  12   2  13       43.82       70.64     56.44 o 
  14   2  13     1390.77     1428.77    109.42 o 
  16   2  13      823.46     1086.18    103.72 o 
  18   2  13        8.50       15.01     95.89 o 
  20   2  13       77.36      176.40    128.26 o 
  22   2  13        5.20      204.24     82.33 o 
 -31   3  13       53.55       50.19    151.28 o 
 -29   3  13      935.16      754.49    213.84 o 
 -27   3  13     8722.86     8732.80    498.08 o 
 -25   3  13     2479.94     2554.08    243.95 o 
 -23   3  13      383.81      571.22     76.01 o 
 -21   3  13      122.92       94.75     48.83 o 
 -19   3  13     1661.76     1482.73    104.64 o 
 -17   3  13     2411.40     2519.38    192.56 o 
 -15   3  13     3751.66     3739.87    104.86 o 
 -13   3  13      530.80      546.18     77.75 o 
 -11   3  13      400.81      421.21     65.51 o 
  -9   3  13      544.89      517.38     56.25 o 
  -7   3  13      550.55      567.32     51.56 o 
  -5   3  13     1802.93     1765.18     62.81 o 
  -3   3  13       26.64       61.10     30.01 o 
  -1   3  13     8821.54     8751.80    179.18 o 
   1   3  13     2639.51     2751.34    108.08 o 
   3   3  13      461.03      409.97     66.36 o 
   5   3  13       17.48      -50.56     50.56 o 
   7   3  13     6405.78     6178.50    221.29 o 
   9   3  13    12029.42    11439.97    291.74 o 
  11   3  13     7624.25     7802.21    214.17 o 
  13   3  13     1565.51     1717.11    113.98 o 
  15   3  13     2343.59     2662.57    140.01 o 
  17   3  13     1403.39     1413.30    114.13 o 
  19   3  13      205.01      188.61     80.18 o 
  21   3  13     3085.96     3072.48    231.65 o 
 -30   4  13      784.10      770.19    223.83 o 
 -28   4  13      256.58       49.71    154.61 o 
 -26   4  13     1091.35      916.46    141.25 o 
 -24   4  13       43.58      -37.31     98.54 o 
 -22   4  13      583.42      304.07    126.36 o 
 -20   4  13      903.03      806.74    141.15 o 
 -18   4  13     1617.41     1513.32    196.52 o 
 -16   4  13      650.59      662.29    126.29 o 
 -14   4  13     9483.83     8801.90    291.61 o 
 -12   4  13    14143.94    13292.02    581.25 o 
 -10   4  13     3996.05     4326.55    131.79 o 
  -8   4  13     4752.11     5118.24    157.21 o 
  -6   4  13       36.14      120.61     48.26 o 
  -4   4  13     3957.16     3789.65    137.38 o 
  -2   4  13    11289.57    11233.92    254.89 o 
   0   4  13       33.84      -11.27     95.62 o 
   2   4  13    16666.45    16736.63    376.94 o 
   4   4  13    19244.22    18649.97    411.83 o 
   6   4  13     4450.10     4391.87    251.79 o 
   8   4  13     4691.17     4501.69    234.28 o 
  10   4  13       43.12      -25.49    111.74 o 
  12   4  13       59.79      128.99    141.17 o 
  14   4  13       98.55       73.58    103.79 o 
  16   4  13       57.88       76.26    106.07 o 
  18   4  13       13.44      105.29    176.02 o 
  20   4  13      606.50      623.30    233.46 o 
 -27   5  13     1060.93     1568.29    498.91 o 
 -25   5  13     3261.06     3311.97    429.10 o 
 -23   5  13     1487.84     1475.92    312.55 o 
 -21   5  13     6413.23     6549.48    513.06 o 
 -19   5  13     5910.32     5541.43    464.54 o 
 -17   5  13    20340.70    19799.01    892.21 o 
 -15   5  13     5512.67     5483.74    258.41 o 
 -13   5  13     5248.06     5061.73    625.13 o 
 -11   5  13     3720.66     3823.06    312.80 o 
  -9   5  13     1715.55     1878.05    123.75 o 
  -7   5  13     4822.78     4775.78    193.19 o 
  -5   5  13     6415.90     6166.18    295.74 o 
  -3   5  13     2195.99     2432.25    149.92 o 
  -1   5  13     1423.65     1498.25    125.02 o 
   1   5  13     7545.48     7222.91    277.96 o 
   3   5  13      166.51       88.63    131.77 o 
   5   5  13       81.52      174.87     93.68 o 
   7   5  13      458.72      574.72    160.75 o 
   9   5  13     2834.00     2894.11    208.25 o 
  11   5  13     1982.89     1321.48    183.67 o 
  13   5  13     4084.98     3517.55    275.26 o 
  15   5  13     5156.03     5550.71    480.48 o 
  17   5  13     4290.80     4343.33    468.35 o 
  19   5  13      942.88     1149.34    275.44 o 
 -28   6  13      965.81      875.73    225.46 o 
 -26   6  13      857.29     1058.15    369.28 o 
 -24   6  13       18.58      187.43    236.43 o 
 -22   6  13     2469.39     2501.34    393.90 o 
 -20   6  13        9.13     -161.51    161.51 o 
 -18   6  13     1017.70      940.97    275.92 o 
 -16   6  13     1761.03     1161.00    272.35 o 
 -14   6  13     3416.22     3891.39    404.36 o 
 -12   6  13     5616.42     5302.20    244.91 o 
 -10   6  13     1603.80     1604.37    285.67 o 
  -8   6  13     2026.66     2321.69    329.56 o 
  -6   6  13    12874.29    12457.13    439.22 o 
  -4   6  13     7559.49     7902.53    341.13 o 
  -2   6  13      240.13      133.48     86.00 o 
   0   6  13       69.46       -0.58     92.41 o 
   2   6  13     2561.06     2669.83    216.52 o 
   4   6  13     8735.20     7999.78    363.93 o 
   6   6  13     2316.07     2345.07    221.30 o 
   8   6  13     4627.07     4482.79    290.03 o 
  10   6  13     1546.54     1669.71    217.05 o 
  12   6  13      869.02      794.89    348.11 o 
  14   6  13      349.40      259.98    185.53 o 
  16   6  13       45.95      119.41    132.73 o 
  18   6  13      144.75       66.60    121.78 o 
 -27   7  13      971.25     1103.94    239.17 o 
 -25   7  13     1876.60     1497.33    386.76 o 
 -23   7  13     1573.95     1593.19    369.63 o 
 -21   7  13     1595.96     1617.69    352.27 o 
 -19   7  13     4337.11     4232.25    470.49 o 
 -17   7  13     3003.79     2440.68    377.72 o 
 -15   7  13      857.24     1582.72    309.46 o 
 -13   7  13      158.21       96.81    174.35 o 
 -11   7  13     2045.93     2230.89    338.48 o 
  -9   7  13      147.72      351.80    188.39 o 
  -7   7  13     3450.04     3118.11    360.83 o 
  -5   7  13     1238.75     1389.22    292.81 o 
  -3   7  13      405.45      392.26    118.81 o 
  -1   7  13     1376.53     1190.97    159.86 o 
   1   7  13     3389.04     3164.43    238.77 o 
   3   7  13     1086.54     1047.69    168.52 o 
   5   7  13     2250.70     2028.27    217.30 o 
   7   7  13     9095.42     8525.48    462.76 o 
   9   7  13     5999.11     6557.32    360.28 o 
  11   7  13     2306.35     2222.80    356.08 o 
  13   7  13     1991.02     2461.14    383.67 o 
  15   7  13     5441.45     5417.03    538.75 o 
  17   7  13     2123.58     2158.82    372.49 o 
 -26   8  13      101.28       90.71    161.63 o 
 -24   8  13      476.64      203.85    272.11 o 
 -22   8  13     1207.21     1478.30    385.10 o 
 -20   8  13       99.82       66.84    231.44 o 
 -18   8  13      661.00      637.94    259.03 o 
 -16   8  13       52.46      106.32    186.72 o 
 -14   8  13     4677.23     3757.95    438.61 o 
 -12   8  13     2041.96     2220.90    360.12 o 
 -10   8  13      207.05      280.20    204.80 o 
  -8   8  13     1237.35     1174.32    281.63 o 
  -6   8  13     4509.76     4034.58    437.19 o 
  -4   8  13     9824.86    10163.05    632.47 o 
  -2   8  13     5479.35     5349.93    293.84 o 
   0   8  13     1994.51     1891.56    203.09 o 
   2   8  13     8886.59     9001.29    408.25 o 
   4   8  13     4224.30     3801.19    587.51 o 
   6   8  13     1646.00     1468.01    323.49 o 
   8   8  13     5455.57     5566.09    347.44 o 
  10   8  13     2805.68     2926.16    404.36 o 
  12   8  13      163.12      399.61    188.86 o 
  14   8  13      903.57      494.04    220.50 o 
 -23   9  13     4615.25     5055.72    604.64 o 
 -21   9  13     7072.46     7972.83    678.62 o 
 -19   9  13     7233.58     7135.33    640.80 o 
 -17   9  13     7191.50     7788.49    637.70 o 
 -15   9  13     3280.28     3670.18    472.15 o 
 -13   9  13     1143.42     1612.93    345.37 o 
 -11   9  13     4501.40     4175.40    473.10 o 
  -9   9  13     2633.04     2585.54    392.23 o 
  -7   9  13       86.96      -72.79    172.45 o 
  -5   9  13      216.41      205.75    200.52 o 
  -3   9  13       46.31       22.12    176.02 o 
  -1   9  13       27.84       45.93    109.89 o 
   1   9  13      183.97       -8.70     98.99 o 
   3   9  13       33.86       65.11    115.12 o 
   5   9  13      488.59       86.77    261.17 o 
   7   9  13     3099.07     3297.46    417.92 o 
   9   9  13     2088.82     1753.51    347.28 o 
  11   9  13      991.63      692.17    250.23 o 
  13   9  13      222.34      120.36    190.76 o 
 -20  10  13      654.19     1079.41    350.13 o 
 -18  10  13      873.09     1172.17    338.48 o 
 -16  10  13        6.78      218.36    197.42 o 
 -14  10  13      449.58      598.22    254.03 o 
 -12  10  13     3217.60     2984.43    435.28 o 
 -10  10  13     1254.02     1893.13    377.48 o 
  -8  10  13     5353.44     6300.20    569.20 o 
  -6  10  13     4386.49     3561.00    460.97 o 
  -4  10  13     5011.80     4408.74    489.52 o 
  -2  10  13     2527.79     2404.77    382.72 o 
   0  10  13     1240.03     1201.67    304.94 o 
   2  10  13     4982.20     4790.45    335.51 o 
   4  10  13     2346.72     2207.02    407.81 o 
   6  10  13     1943.63     1981.61    356.08 o 
   8  10  13     1980.45     1507.80    342.52 o 
  10  10  13      146.32      228.35    214.07 o 
 -15  11  13      759.14     1032.08    314.93 o 
 -13  11  13      722.40     1753.03    378.44 o 
 -11  11  13      336.24      258.32    260.46 o 
  -9  11  13     1269.51     1132.21    317.78 o 
  -7  11  13     1046.87      996.40    313.98 o 
  -5  11  13       57.71       97.05    208.60 o 
  -3  11  13        3.65      150.57    206.94 o 
  -1  11  13       26.58       47.33    215.98 o 
   1  11  13      489.16      621.29    273.06 o 
   5  11  13      772.24      809.20    272.83 o 
  -8  12  13      960.92     1802.98    395.80 o 
  -6  12  13     1377.04     1450.00    360.12 o 
  -4  12  13     1253.25      876.75    311.83 o 
 -32   0  14      751.39      822.76    179.11 o 
 -30   0  14      901.86      954.53    189.34 o 
 -28   0  14     2430.36     2732.30    266.88 o 
 -26   0  14     2719.45     2764.17    257.36 o 
 -24   0  14    10251.53     9894.03    470.96 o 
 -22   0  14      362.34      383.91    141.53 o 
 -20   0  14     8526.23     9760.94   1398.97 o 
 -18   0  14    23915.12    24476.79    477.73 o 
 -16   0  14     3404.94     3709.95    123.60 o 
 -14   0  14     9931.09     9584.06    193.57 o 
 -12   0  14    16264.70    15729.34    277.45 o 
 -10   0  14      410.44      393.43     72.64 o 
  -8   0  14     3110.53     3392.48    121.18 o 
  -6   0  14      279.90      244.89     71.58 o 
  -4   0  14    11298.77    11462.34    313.87 o 
  -2   0  14     1258.61     1262.05     96.86 o 
   0   0  14      173.74       19.52     62.52 o 
   2   0  14     1993.69     2067.92    132.78 o 
   4   0  14       33.36      -45.08     60.02 o 
   6   0  14     2010.49     2010.74    144.63 o 
   8   0  14     2932.45     2828.91    166.91 o 
  10   0  14      323.43      281.43     93.55 o 
  12   0  14     3699.89     3896.97    223.01 o 
  14   0  14     2756.53     2694.47    217.64 o 
  16   0  14     2974.27     3242.47    228.64 o 
  18   0  14     1103.22      863.81    151.14 o 
  20   0  14      720.49      607.26    139.98 o 
 -33   1  14     1777.76     1659.38    158.60 o 
 -31   1  14     4629.73     4627.73    400.91 o 
 -29   1  14     2769.29     2940.58    199.22 o 
 -27   1  14     1509.37     1829.82    160.01 o 
 -25   1  14      595.41      607.27    109.27 o 
 -23   1  14     1036.65     1217.06    174.47 o 
 -21   1  14      143.11      180.25     61.64 o 
 -19   1  14     1841.61     1895.07    122.54 o 
 -17   1  14     2337.35     2508.93     99.69 o 
 -15   1  14      648.23      757.19     56.26 o 
 -13   1  14     8526.05     8437.97    129.33 o 
 -11   1  14     3828.47     3791.93     87.33 o 
  -9   1  14     3474.70     3461.76     79.94 o 
  -7   1  14    16721.85    16495.99    198.81 o 
  -5   1  14    13039.91    13369.32    181.71 o 
  -3   1  14    23800.04    23584.58    324.64 o 
  -1   1  14    28944.48    28632.28    378.86 o 
   1   1  14    16396.84    16458.77    252.59 o 
   3   1  14      426.57      407.74     60.19 o 
   5   1  14     5442.34     5196.96    150.17 o 
   7   1  14    13059.20    12369.03    242.12 o 
   9   1  14     8913.69     8131.93    207.45 o 
  11   1  14     5899.20     6057.21    331.99 o 
  13   1  14       12.24       57.35     58.61 o 
  15   1  14      112.37      138.03     64.89 o 
  17   1  14      283.80      258.20     77.58 o 
  19   1  14       20.73       78.65     66.66 o 
  21   1  14      137.52      251.23     77.70 o 
 -32   2  14      211.92      273.73    178.51 o 
 -30   2  14       51.84       98.87    124.28 o 
 -28   2  14     1106.54      858.82    123.64 o 
 -26   2  14     3077.99     3447.17    194.95 o 
 -24   2  14     2627.47     2342.74    241.78 o 
 -22   2  14     3566.43     3778.46    149.62 o 
 -20   2  14     1715.05     1820.20    105.34 o 
 -18   2  14     7654.20     7692.01    266.95 o 
 -16   2  14     4185.97     4262.98    135.75 o 
 -14   2  14    12017.83    12412.81    212.78 o 
 -12   2  14    17367.11    17488.93    223.86 o 
 -10   2  14     5765.30     5836.27    108.95 o 
  -8   2  14     1841.05     1923.71     64.11 o 
  -6   2  14     8804.42     8298.95    124.00 o 
  -4   2  14     6087.59     5881.73    110.00 o 
  -2   2  14      704.90      668.60     49.47 o 
   0   2  14    14071.29    14317.01    203.33 o 
   2   2  14     2154.08     2028.28     79.10 o 
   4   2  14       65.65       40.74     48.18 o 
   6   2  14     3701.03     3695.23    127.63 o 
   8   2  14     2512.67     2351.88    177.02 o 
  10   2  14     7514.45     7473.03    213.14 o 
  12   2  14     8538.28     8706.79    272.38 o 
  14   2  14     2508.87     2465.55    190.58 o 
  16   2  14     6743.52     6893.61    233.87 o 
  18   2  14     2264.66     2649.39    154.98 o 
  20   2  14     3397.39     3340.03    174.71 o 
 -31   3  14      149.39      230.49    171.97 o 
 -29   3  14      198.23      -22.60    148.19 o 
 -27   3  14      532.82      361.07    171.26 o 
 -25   3  14     1890.53     1754.09    191.14 o 
 -23   3  14      595.17      585.59     73.92 o 
 -21   3  14        3.93       58.38     63.69 o 
 -19   3  14      102.70       65.76     36.51 o 
 -17   3  14       28.75       56.70     36.54 o 
 -15   3  14      451.33      330.82     93.59 o 
 -13   3  14     3660.94     3657.73    179.81 o 
 -11   3  14     1963.39     2114.72    118.51 o 
  -9   3  14     6440.75     6331.61    174.69 o 
  -7   3  14    12093.54    11332.29    240.77 o 
  -5   3  14    13521.19    13716.96    238.52 o 
  -3   3  14    10759.39    10045.40    184.49 o 
  -1   3  14    17694.11    17549.64    445.22 o 
   1   3  14     4468.46     4644.21    142.78 o 
   3   3  14     2990.20     3198.16    135.02 o 
   5   3  14       30.43       74.17     56.07 o 
   7   3  14     1719.81     1637.21    128.68 o 
   9   3  14     5079.79     5185.31    199.26 o 
  11   3  14      196.79      156.05     77.41 o 
  13   3  14     2506.25     2461.51    133.40 o 
  15   3  14     1994.96     1914.29    129.16 o 
  17   3  14     1139.36     1377.59    115.82 o 
  19   3  14       50.56       64.55     74.35 o 
  21   3  14      207.25      320.17    116.31 o 
 -30   4  14     2019.89     1984.71    290.43 o 
 -28   4  14     2788.02     3004.65    322.78 o 
 -26   4  14     2068.81     2074.86    214.14 o 
 -24   4  14     2236.32     2547.25    276.39 o 
 -22   4  14     1210.86     1465.01    176.55 o 
 -20   4  14     1278.81     1176.33    161.10 o 
 -18   4  14     6052.12     5836.74    283.47 o 
 -16   4  14     7919.93     7209.73    261.61 o 
 -14   4  14     9417.05     9191.67    299.87 o 
 -12   4  14    14121.61    13403.34    368.82 o 
 -10   4  14     2216.44     2362.84    126.94 o 
  -8   4  14     1122.76     1252.60    116.77 o 
  -6   4  14     1271.37     1222.13     90.74 o 
  -4   4  14      141.70      120.09     90.12 o 
  -2   4  14     1934.40     2147.89    193.12 o 
   0   4  14     3818.19     3891.01    174.38 o 
   2   4  14      114.06      -50.43     65.18 o 
   4   4  14       11.52        7.00     99.12 o 
   6   4  14     4944.39     5002.53    239.42 o 
   8   4  14      745.93      607.26    123.28 o 
  10   4  14     1433.81     1536.43    232.51 o 
  12   4  14     1431.51     1482.36    193.70 o 
  14   4  14     2428.65     2878.02    255.16 o 
  16   4  14      910.27     1100.59    301.96 o 
  18   4  14     2184.43     2413.16    244.40 o 
  20   4  14     2742.83     2836.56    253.39 o 
 -29   5  14       82.15       80.40    161.27 o 
 -27   5  14      430.13      259.51    232.39 o 
 -25   5  14       14.33      194.09    197.90 o 
 -23   5  14        2.44     -146.52    182.68 o 
 -21   5  14       63.72       -0.95    167.69 o 
 -19   5  14      545.21      709.06    233.58 o 
 -17   5  14     1022.96      993.30    260.46 o 
 -15   5  14     1523.85     1305.10    148.68 o 
 -13   5  14      882.24      741.17    225.97 o 
 -11   5  14     6983.96     7193.90    779.64 o 
  -9   5  14     1837.26     2066.54    185.16 o 
  -7   5  14     7058.50     7101.23    267.28 o 
  -5   5  14    11103.63    11314.44    389.53 o 
  -3   5  14       18.13       42.10     54.60 o 
  -1   5  14      908.11      987.86    138.60 o 
   1   5  14     5695.49     5859.18    290.37 o 
   3   5  14     5029.82     4619.69    268.02 o 
   5   5  14     2681.69     2955.04    395.68 o 
   7   5  14      178.82      196.98    106.59 o 
   9   5  14      213.17       71.07    105.10 o 
  11   5  14        5.61      -18.44     94.98 o 
  13   5  14       16.90      130.71    156.63 o 
  15   5  14       17.03      115.00    117.53 o 
  17   5  14       33.06      175.30    153.42 o 
  19   5  14      312.51      224.54    141.53 o 
 -28   6  14      185.77      311.55    174.66 o 
 -26   6  14       39.94       67.79    252.13 o 
 -24   6  14      788.98      455.50    264.26 o 
 -22   6  14      793.87      475.24    269.02 o 
 -20   6  14     1244.94     1248.77    302.56 o 
 -18   6  14       50.50      108.23    174.11 o 
 -16   6  14       56.46      104.18    188.62 o 
 -14   6  14        7.59      276.16    197.66 o 
 -12   6  14      676.84      977.68    134.87 o 
 -10   6  14     4652.65     4114.98    398.65 o 
  -8   6  14     4417.76     3935.40    392.47 o 
  -6   6  14      445.23      397.04    103.24 o 
  -4   6  14     1362.43     1019.25    141.56 o 
  -2   6  14     5492.70     5256.90    273.93 o 
   0   6  14     3932.62     3610.54    239.35 o 
   2   6  14     1001.97     1161.07    294.11 o 
   4   6  14     2476.37     2125.97    208.00 o 
   6   6  14      940.47     1230.52    179.45 o 
   8   6  14       27.72       41.89    100.18 o 
  10   6  14      212.32      190.08    130.57 o 
  12   6  14      439.11      511.56    153.80 o 
  14   6  14     1190.24     1617.21    316.83 o 
  16   6  14     1100.36     1390.29    303.99 o 
  18   6  14      622.09      686.94    210.27 o 
 -27   7  14       74.19       86.45    168.46 o 
 -25   7  14      578.53      827.52    312.07 o 
 -23   7  14     1022.57      784.23    310.88 o 
 -21   7  14      500.90      406.03    251.42 o 
 -19   7  14        0.14       53.28    197.90 o 
 -17   7  14       47.17       65.89    189.81 o 
 -15   7  14      100.89      158.18    183.87 o 
 -13   7  14      678.88      380.10    205.75 o 
 -11   7  14      331.41      170.31    166.26 o 
  -9   7  14      191.41      -80.16    148.90 o 
  -7   7  14       84.72      190.53    178.16 o 
  -5   7  14      203.70      167.29     88.37 o 
  -3   7  14      965.59     1013.89    149.24 o 
  -1   7  14      369.45      266.91    108.58 o 
   1   7  14     2797.19     3109.60    296.61 o 
   3   7  14     4245.41     4050.05    281.26 o 
   5   7  14      427.24      519.90    148.44 o 
   7   7  14        3.25       85.49    110.47 o 
   9   7  14        9.73       74.70    114.82 o 
  11   7  14       33.94        7.23    116.04 o 
  13   7  14       68.86      315.64    185.77 o 
  15   7  14      212.24      342.99    189.34 o 
 -26   8  14       11.94      194.83    159.16 o 
 -24   8  14       12.49      123.93    267.12 o 
 -22   8  14      201.13      380.10    272.59 o 
 -20   8  14      227.00      661.01    274.01 o 
 -18   8  14       91.14       81.82    203.61 o 
 -16   8  14      219.04       99.19    205.99 o 
 -14   8  14      128.21      173.40    204.56 o 
 -12   8  14      324.35       61.61    176.25 o 
 -10   8  14      184.01       25.69    168.88 o 
  -8   8  14       16.74      152.23    175.30 o 
  -6   8  14      402.86      614.39    242.62 o 
  -4   8  14      500.55       11.66    162.46 o 
  -2   8  14      415.97      574.92    136.03 o 
   0   8  14     5146.20     4564.63    290.70 o 
   2   8  14     2315.56     2121.12    509.97 o 
   4   8  14     1612.75     1367.50    198.41 o 
   6   8  14      188.50      204.97    134.41 o 
   8   8  14       58.84       61.77    124.99 o 
  10   8  14      411.63      435.05    226.68 o 
  12   8  14      138.89       89.44    170.31 o 
  14   8  14      518.83      765.43    234.29 o 
 -23   9  14        0.00      114.65    249.99 o 
 -21   9  14       74.79      216.45    232.87 o 
 -19   9  14       75.28      349.89    238.34 o 
 -17   9  14      407.98      358.69    237.38 o 
 -15   9  14      397.46      306.13    230.25 o 
 -13   9  14      151.66       39.25    179.35 o 
 -11   9  14      393.49      167.22    226.44 o 
  -9   9  14      631.04      702.88    268.31 o 
  -7   9  14      683.03      933.84    288.76 o 
  -5   9  14     1190.41     1228.07    312.07 o 
  -3   9  14      217.70      316.59    221.45 o 
  -1   9  14      303.00      219.09    116.95 o 
   1   9  14      725.45      717.09    233.82 o 
   3   9  14      138.01       49.45    111.65 o 
   5   9  14      280.61      296.62    166.62 o 
   7   9  14       66.29      230.49    189.81 o 
   9   9  14       65.01       69.69    165.55 o 
  11   9  14      434.88      471.20    232.39 o 
 -20  10  14      177.85      276.39    235.72 o 
 -18  10  14      173.29      432.19    260.93 o 
 -16  10  14      302.79      694.31    267.35 o 
 -14  10  14       84.24      262.60    217.88 o 
 -12  10  14     1569.01     1551.56    360.83 o 
 -10  10  14      503.04      646.98    261.88 o 
  -8  10  14        1.24       -3.33    187.67 o 
  -6  10  14       10.40      190.76    230.25 o 
  -4  10  14      289.91      265.93    235.48 o 
  -2  10  14       75.72      126.54    212.88 o 
   0  10  14      959.10     1091.30    309.93 o 
   2  10  14        1.86       27.60    119.55 o 
   4  10  14      967.19      711.63    183.94 o 
   6  10  14       29.92      144.14    172.21 o 
   8  10  14       31.16       27.83    172.45 o 
 -15  11  14     1217.04     1705.70    373.20 o 
 -13  11  14       96.04      294.47    220.26 o 
 -11  11  14      782.85      599.41    284.96 o 
  -9  11  14     1103.80     1046.58    292.09 o 
  -7  11  14     1567.88     1637.91    368.92 o 
  -5  11  14      446.63      562.54    266.40 o 
  -3  11  14      528.36      773.05    303.75 o 
  -1  11  14      386.62      334.19    255.46 o 
   1  11  14     3194.51     3301.98    457.64 o 
 -33   1  15       66.35      290.59    162.70 o 
 -31   1  15       27.99       19.49     80.78 o 
 -29   1  15     1272.87     1005.85    139.36 o 
 -27   1  15      454.56      532.38    168.17 o 
 -25   1  15      390.74      252.15     90.58 o 
 -23   1  15      223.39      281.55     91.20 o 
 -21   1  15     1608.47     1505.59    104.04 o 
 -19   1  15     2721.86     2433.07    137.87 o 
 -17   1  15      576.09      883.42    169.15 o 
 -15   1  15      526.96      528.66     56.27 o 
 -13   1  15      636.19      637.53     52.76 o 
 -11   1  15     3013.58     3348.29     85.01 o 
  -9   1  15       70.68       50.94     30.79 o 
  -7   1  15       68.51       53.97     32.21 o 
  -5   1  15     1142.61     1122.08     60.54 o 
  -3   1  15       14.87      -16.21     36.83 o 
  -1   1  15     1872.37     1944.23     88.42 o 
   1   1  15     1133.31     1101.61     78.27 o 
   3   1  15      200.91      244.46     58.41 o 
   5   1  15       14.36        8.53     47.64 o 
   7   1  15      272.86      139.78     54.05 o 
   9   1  15        2.80       33.14     54.75 o 
  11   1  15       30.96       58.26     57.46 o 
  13   1  15       34.84      108.17     82.09 o 
  15   1  15      329.09      310.79     74.14 o 
  17   1  15      100.35      134.97     71.74 o 
  19   1  15      835.34      943.30    111.26 o 
 -32   2  15      127.63      159.10     92.18 o 
 -30   2  15       50.50      -76.81     76.81 o 
 -28   2  15     1063.72      886.01    257.48 o 
 -26   2  15      945.09      987.93    215.62 o 
 -24   2  15     2031.97     1924.74    151.07 o 
 -22   2  15        0.56       -6.55     54.17 o 
 -20   2  15       78.78      105.98     59.81 o 
 -18   2  15      224.11      163.88     58.48 o 
 -16   2  15      519.15      562.60    140.67 o 
 -14   2  15     5418.49     5241.97    135.85 o 
 -12   2  15      752.14      779.93     63.93 o 
 -10   2  15      320.16      250.85     45.65 o 
  -8   2  15     7472.02     7385.83    125.01 o 
  -6   2  15      735.00      791.77     47.07 o 
  -4   2  15     5528.22     5688.10    112.90 o 
  -2   2  15      993.64      870.30     56.52 o 
   0   2  15    18009.39    17839.25    279.54 o 
   2   2  15     2798.40     2899.09    107.02 o 
   4   2  15      178.18      203.53     55.54 o 
   6   2  15     1554.89     1653.87     95.91 o 
   8   2  15       17.94      -51.03     59.86 o 
  10   2  15      331.84      444.37     78.10 o 
  12   2  15      192.30      115.25     77.90 o 
  14   2  15      378.05      496.98     85.85 o 
  16   2  15      518.96      554.07     93.12 o 
  18   2  15      402.88      385.27     86.92 o 
  20   2  15        7.60      238.29     88.37 o 
 -31   3  15       22.81       90.39    158.41 o 
 -29   3  15     1013.56      753.78    215.98 o 
 -27   3  15     2384.72     2483.74    288.52 o 
 -25   3  15     1190.96     1478.54    231.68 o 
 -23   3  15     1299.21     1186.33    213.48 o 
 -21   3  15     2159.23     2134.17    191.37 o 
 -19   3  15     2528.50     2036.59    271.32 o 
 -17   3  15     1527.62     1600.34    131.15 o 
 -15   3  15     1883.22     1851.41    177.43 o 
 -13   3  15     2472.93     2419.88    172.48 o 
 -11   3  15      968.90      971.26     92.30 o 
  -9   3  15     1058.91     1040.32     88.37 o 
  -7   3  15      116.51       74.73     52.82 o 
  -5   3  15      727.65      700.97     76.35 o 
  -3   3  15     3981.73     4010.23    130.02 o 
  -1   3  15     2501.81     2718.42    137.71 o 
   1   3  15       71.65       16.92     56.40 o 
   3   3  15        0.89       15.52     53.86 o 
   5   3  15      246.67      186.48     68.17 o 
   7   3  15      848.05      549.37     91.70 o 
   9   3  15      855.66      716.60    111.59 o 
  11   3  15     5253.52     5348.06    234.79 o 
  13   3  15     1527.05     1586.27    153.46 o 
  15   3  15      626.54      414.31    157.33 o 
  17   3  15     1450.89     1713.20    297.06 o 
  19   3  15      203.33      155.33    110.58 o 
 -30   4  15      316.05      306.84    184.34 o 
 -28   4  15      969.73     1032.79    230.49 o 
 -26   4  15     1691.24     1749.40    203.64 o 
 -24   4  15      561.04      765.13    158.48 o 
 -22   4  15      222.48      158.07    116.63 o 
 -20   4  15     1884.96     1686.96    197.90 o 
 -18   4  15      108.09      -24.97     92.51 o 
 -16   4  15      212.16      172.30     62.96 o 
 -14   4  15     5699.34     5367.96    301.02 o 
 -12   4  15     2433.29     2258.75    148.58 o 
 -10   4  15     3902.22     4092.16    148.63 o 
  -8   4  15     2895.95     2914.90    157.88 o 
  -6   4  15     1057.68      936.74    104.45 o 
  -4   4  15     4048.40     3793.71    181.55 o 
  -2   4  15     2395.45     2457.15    157.22 o 
   0   4  15     7691.12     7202.87    277.90 o 
   2   4  15    10364.55    10186.36    416.50 o 
   4   4  15      385.21      309.67    115.74 o 
   6   4  15     2267.84     2642.37    226.87 o 
   8   4  15     6430.61     6175.52    325.81 o 
  10   4  15      305.93      449.89    133.10 o 
  12   4  15      589.20      611.99    155.99 o 
  14   4  15       40.11      263.15    128.59 o 
  16   4  15       41.69       94.29    114.63 o 
  18   4  15      154.55      191.46    140.10 o 
 -29   5  15      497.42      704.78    215.26 o 
 -27   5  15      522.92      775.42    301.13 o 
 -25   5  15      240.16      222.16    217.40 o 
 -23   5  15     1966.80     2084.37    357.27 o 
 -21   5  15     6627.71     6399.39    525.91 o 
 -19   5  15     2692.39     3364.77    398.18 o 
 -17   5  15     2756.51     3046.04    379.15 o 
 -15   5  15     1991.39     2158.34    314.21 o 
 -13   5  15     4669.74     4549.86    237.21 o 
 -11   5  15     6684.43     6177.94    270.67 o 
  -9   5  15      514.89      372.77    138.41 o 
  -7   5  15    10213.08    10992.05    415.11 o 
  -5   5  15     2905.52     2732.76    176.00 o 
  -3   5  15     4864.25     4952.41    391.84 o 
  -1   5  15      386.90      159.59    153.90 o 
   1   5  15        3.78       49.44     82.94 o 
   3   5  15     3333.84     3505.24    248.34 o 
   5   5  15     4600.05     4484.27    285.59 o 
   7   5  15     2629.43     2375.98    224.32 o 
   9   5  15     1955.86     2254.72    229.57 o 
  11   5  15     1731.66     1590.33    211.91 o 
  13   5  15     2249.53     2441.86    256.83 o 
  15   5  15     1239.86     1279.67    208.51 o 
  17   5  15      652.20      692.41    220.02 o 
 -28   6  15     2182.01     2012.58    602.14 o 
 -26   6  15     1784.39     2118.86    421.01 o 
 -24   6  15      399.02      458.12    270.68 o 
 -22   6  15      378.26      559.45    257.84 o 
 -20   6  15        3.46       72.79    187.20 o 
 -18   6  15       90.74      -11.66    167.45 o 
 -16   6  15     3575.75     3875.22    429.34 o 
 -14   6  15      853.19     1353.42    294.00 o 
 -12   6  15     1550.20     1274.69    284.01 o 
 -10   6  15      661.93      496.65    210.03 o 
  -8   6  15      762.09      504.98    198.61 o 
  -6   6  15     9178.49     8817.93    348.05 o 
  -4   6  15     6780.91     7111.59    321.02 o 
  -2   6  15     4442.85     4348.16    258.76 o 
   0   6  15    15395.67    14524.80    501.81 o 
   2   6  15    13497.42    13120.20    484.19 o 
   4   6  15     3478.79     3221.72    480.83 o 
   6   6  15     8747.29     9082.67    450.39 o 
   8   6  15     4523.43     3952.39    292.62 o 
  10   6  15      611.67      682.17    167.73 o 
  12   6  15     1104.13      943.53    191.23 o 
  14   6  15      115.22      402.94    196.71 o 
  16   6  15       49.43      347.99    156.99 o 
 -27   7  15     1620.64     1363.58    266.71 o 
 -25   7  15     3337.44     4175.16    533.04 o 
 -23   7  15     8512.02    10354.77    745.45 o 
 -21   7  15     8262.92     8175.97    644.36 o 
 -19   7  15     3179.40     3278.43    431.00 o 
 -17   7  15     1178.31     1413.84    323.97 o 
 -15   7  15     2717.30     2079.85    358.46 o 
 -13   7  15     8369.05     8152.90    597.03 o 
 -11   7  15     4615.57     4339.52    454.55 o 
  -9   7  15     2529.78     1972.81    337.52 o 
  -7   7  15      112.01      330.15    210.27 o 
  -5   7  15      321.16      350.90    112.03 o 
  -3   7  15     2787.81     2262.05    375.34 o 
  -1   7  15     5984.36     6220.95    485.35 o 
   1   7  15     2911.75     2898.37    242.50 o 
   3   7  15        2.30       74.02    102.79 o 
   5   7  15     5851.71     5411.24    635.80 o 
   7   7  15     2082.91     2212.90    240.42 o 
   9   7  15      970.53      680.91    173.14 o 
  11   7  15     1697.71     1304.83    213.45 o 
  13   7  15     7018.10     7032.81    574.67 o 
  15   7  15     8313.16     8465.44    653.64 o 
 -24   8  15     1053.79     1372.22    385.57 o 
 -22   8  15     1317.73     1055.62    345.61 o 
 -20   8  15      120.55      139.39    216.69 o 
 -18   8  15        9.04     -157.23    185.29 o 
 -16   8  15      574.34      587.99    244.52 o 
 -14   8  15      469.08      416.73    233.58 o 
 -12   8  15      229.72       -4.28    191.48 o 
 -10   8  15     1535.19     1839.85    348.70 o 
  -8   8  15     8534.89     8160.03    609.16 o 
  -6   8  15     3668.70     3009.88    400.32 o 
  -4   8  15     8859.63     9335.77    635.32 o 
  -2   8  15     2064.18     2002.52    206.15 o 
   0   8  15     7496.23     7491.56   1270.89 o 
   2   8  15     8758.88     8454.89    488.45 o 
   4   8  15     5461.63     5813.04    349.73 o 
   6   8  15     4245.65     4484.95    434.69 o 
   8   8  15     2727.17     2217.24    273.54 o 
  10   8  15      591.56      466.44    224.54 o 
  12   8  15      290.57      382.48    203.85 o 
 -23   9  15     1485.74     1634.34    401.75 o 
 -21   9  15     4517.26     4925.37    586.33 o 
 -19   9  15     2923.18     3463.72    491.66 o 
 -17   9  15      607.06      253.08    244.52 o 
 -15   9  15      985.16     1484.96    356.31 o 
 -13   9  15     1382.50     1810.12    362.97 o 
 -11   9  15     1445.36     1756.12    371.54 o 
  -9   9  15      300.43      458.12    244.28 o 
  -7   9  15      601.64      624.15    266.40 o 
  -5   9  15     3867.69     3675.18    457.17 o 
  -3   9  15     1537.77     1348.67    327.53 o 
  -1   9  15     1077.28      993.54    295.90 o 
   1   9  15       21.87       78.50    109.10 o 
   3   9  15      192.67      246.13    135.96 o 
   5   9  15     1576.39     1098.57    203.71 o 
   7   9  15     2268.49     2010.39    353.22 o 
   9   9  15      288.74      363.45    213.84 o 
  11   9  15      799.18      991.64    298.28 o 
 -18  10  15      563.44      485.71    251.18 o 
 -16  10  15        7.38      165.79    202.66 o 
 -14  10  15       25.40       78.97    208.13 o 
 -12  10  15      209.41      685.51    278.77 o 
 -10  10  15     2729.78     2621.46    411.74 o 
  -8  10  15     3256.36     3538.41    478.10 o 
  -6  10  15      835.30     1209.76    325.15 o 
  -4  10  15      299.02      833.70    301.37 o 
  -2  10  15      772.89      994.02    305.41 o 
   0  10  15     2424.45     2422.37    402.70 o 
   2  10  15     3372.07     3005.99    281.88 o 
   4  10  15      601.77      362.58    156.01 o 
   6  10  15     1850.14     2214.00    371.78 o 
 -13  11  15     2510.25     2095.79    428.15 o 
 -11  11  15     1296.75     1202.15    325.87 o 
  -9  11  15      371.90      394.13    225.97 o 
  -7  11  15     1550.28     1511.36    378.20 o 
  -5  11  15      199.35      545.18    263.55 o 
  -3  11  15      524.68      449.79    274.25 o 
  -1  11  15      825.71     1038.02    323.49 o 
   1  11  15       26.37      154.61    229.54 o 
 -32   0  16     1551.13     1902.64    239.76 o 
 -30   0  16      487.31      591.08    165.07 o 
 -28   0  16      565.78      363.69    151.04 o 
 -26   0  16      396.00      373.92    142.72 o 
 -24   0  16     3419.97     3178.05    274.25 o 
 -22   0  16      674.60      353.94    140.34 o 
 -20   0  16      443.46      414.83    136.53 o 
 -18   0  16     5939.08     6235.46    381.17 o 
 -16   0  16    10704.65    11489.79    386.07 o 
 -14   0  16    40449.11    38863.96    606.15 o 
 -12   0  16     3408.35     3391.21    127.62 o 
 -10   0  16     4543.14     4375.45    140.96 o 
  -8   0  16    20680.26    20042.90    345.88 o 
  -6   0  16    18065.67    18296.34    327.75 o 
  -4   0  16     5423.53     5825.42    269.72 o 
  -2   0  16        5.20       25.06     69.51 o 
   0   0  16       14.16       27.30     71.28 o 
   2   0  16      616.85      559.89     95.81 o 
   4   0  16     4509.10     3924.24    192.43 o 
   6   0  16       54.49      100.15     70.53 o 
   8   0  16       18.00       89.56     82.50 o 
  10   0  16     2496.06     2989.07    207.00 o 
  12   0  16     6801.35     7614.98    328.85 o 
  14   0  16     3131.53     2883.24    223.86 o 
  16   0  16     2530.64     2714.77    223.16 o 
  18   0  16     1220.58     1534.13    187.43 o 
 -31   1  16     2665.91     2968.98    200.59 o 
 -29   1  16     2637.14     2623.92    189.31 o 
 -27   1  16     1861.14     1718.01    191.36 o 
 -25   1  16      331.55      432.76    132.61 o 
 -23   1  16     1681.80     1691.52    147.32 o 
 -21   1  16     5201.60     4672.82    214.94 o 
 -19   1  16     2119.83     2061.49    147.10 o 
 -17   1  16      539.51      529.36     72.27 o 
 -15   1  16      288.17      338.21     56.86 o 
 -13   1  16      745.04      690.04     61.21 o 
 -11   1  16      333.38      337.94     46.33 o 
  -9   1  16    13056.01    13090.84    178.34 o 
  -7   1  16    21943.31    21541.94    252.60 o 
  -5   1  16    25118.74    25570.44    292.32 o 
  -3   1  16    11838.67    11435.26    218.35 o 
  -1   1  16     4972.77     4872.68    142.17 o 
   1   1  16     5578.80     5836.25    158.30 o 
   3   1  16     6917.97     6596.85    171.06 o 
   5   1  16    11640.62    11489.57    236.07 o 
   7   1  16     8712.23     8450.82    216.42 o 
   9   1  16     1712.11     1826.89    135.71 o 
  11   1  16     4682.58     4705.20    180.84 o 
  13   1  16     2827.80     2875.83    214.13 o 
  15   1  16     3580.79     3804.02    176.57 o 
  17   1  16      454.04      518.00    137.19 o 
  19   1  16      124.92      126.93    125.79 o 
 -32   2  16      513.42      749.97    212.88 o 
 -30   2  16     2006.39     2291.24    170.96 o 
 -28   2  16     1373.76     1193.55    134.95 o 
 -26   2  16     1543.72     1562.23    142.75 o 
 -24   2  16     2056.89     2403.22    163.44 o 
 -22   2  16     8233.80     7898.06    215.91 o 
 -20   2  16    15946.81    15410.51    312.93 o 
 -18   2  16     6840.02     6796.79    190.15 o 
 -16   2  16    13602.16    13689.19    258.92 o 
 -14   2  16    16900.22    16554.80    264.66 o 
 -12   2  16     2292.85     2474.86     99.35 o 
 -10   2  16     4299.88     4387.49    126.73 o 
  -8   2  16     9454.19     9272.35    188.90 o 
  -6   2  16     2619.74     2832.39     96.22 o 
  -4   2  16     4585.63     4781.29    123.56 o 
  -2   2  16       41.81       85.77     49.54 o 
   0   2  16      557.58      514.48     61.84 o 
   2   2  16      339.96      331.19     58.15 o 
   4   2  16     1794.21     1544.20     88.82 o 
   6   2  16     1397.01     1353.80    103.91 o 
   8   2  16       82.37      116.78     58.87 o 
  10   2  16     5854.15     5567.20    219.63 o 
  12   2  16     2547.69     2058.74    131.75 o 
  14   2  16     1367.26     1401.54    120.42 o 
  16   2  16     4296.90     4427.85    191.62 o 
  18   2  16     4098.84     4313.17    196.54 o 
 -31   3  16       29.20       41.86    153.90 o 
 -29   3  16      329.00      308.74    182.68 o 
 -27   3  16      717.53      442.66    187.20 o 
 -25   3  16       76.97      108.46    136.06 o 
 -23   3  16      115.31      289.49    123.65 o 
 -21   3  16      204.04      299.90    118.27 o 
 -19   3  16      258.18      243.21     50.26 o 
 -17   3  16       20.59       50.62     57.71 o 
 -15   3  16      182.46      225.20     82.18 o 
 -13   3  16      324.79      299.32    113.73 o 
 -11   3  16     2232.16     2269.57    128.71 o 
  -9   3  16     3102.43     2769.04    126.08 o 
  -7   3  16     4845.73     4789.07    163.48 o 
  -5   3  16      711.84      852.60     84.61 o 
  -3   3  16    13912.25    14186.07    451.62 o 
  -1   3  16    10565.86    11190.89    339.58 o 
   1   3  16     2722.16     2804.24    130.37 o 
   3   3  16     3927.90     3620.99    161.05 o 
   5   3  16     3151.05     3583.72    167.83 o 
   7   3  16     3018.18     3139.99    165.09 o 
   9   3  16     8461.11     8241.94    290.10 o 
  11   3  16      873.61      786.84    119.75 o 
  13   3  16     1753.58     2122.52    173.59 o 
  15   3  16      245.49      287.14    162.13 o 
  17   3  16       16.66       98.05     99.41 o 
  19   3  16        2.48      336.79    118.64 o 
 -30   4  16      927.83      986.17    248.80 o 
 -28   4  16      256.96       72.31    170.31 o 
 -26   4  16       62.63      103.46    125.53 o 
 -24   4  16       54.64      156.85    122.42 o 
 -22   4  16     2611.59     2506.56    291.62 o 
 -20   4  16     4106.98     4481.53    275.24 o 
 -18   4  16     2157.66     2138.06    199.35 o 
 -16   4  16     2362.42     2417.42    653.64 o 
 -14   4  16     5599.22     5241.66    257.53 o 
 -12   4  16     5380.55     4526.26    391.76 o 
 -10   4  16     4942.57     5028.82    214.24 o 
  -8   4  16     4361.89     4232.12    184.56 o 
  -6   4  16     1404.13     1442.11    123.05 o 
  -4   4  16     6685.29     6312.86    326.42 o 
  -2   4  16      463.44      504.88    107.36 o 
   0   4  16      182.17      224.18     88.23 o 
   2   4  16     1641.43     1583.86    237.74 o 
   4   4  16      102.63      126.36     97.50 o 
   6   4  16     1546.29     1535.26    190.74 o 
   8   4  16     1762.45     1780.24    618.20 o 
  10   4  16     1095.43     1060.56    181.59 o 
  12   4  16       80.52      239.61    176.14 o 
  14   4  16     2124.21     2424.93    258.41 o 
  16   4  16     2268.32     2339.26    330.25 o 
  18   4  16     2119.96     2162.63    231.69 o 
 -29   5  16      238.27      570.86    213.12 o 
 -27   5  16     3050.56     2960.32    370.11 o 
 -25   5  16      654.99      758.77    295.90 o 
 -23   5  16      383.59      324.44    228.11 o 
 -21   5  16     1242.15     1413.37    320.64 o 
 -19   5  16      501.48      593.70    234.29 o 
 -17   5  16      563.11      214.79    184.58 o 
 -15   5  16     3222.08     2658.33    355.60 o 
 -13   5  16       10.78      116.79    171.74 o 
 -11   5  16      777.43      769.56    115.86 o 
  -9   5  16     2038.65     1685.48    286.62 o 
  -7   5  16       88.71      197.50     92.82 o 
  -5   5  16     1559.32     1784.94    172.46 o 
  -3   5  16       31.23       77.48     87.76 o 
  -1   5  16      172.29      112.41    100.93 o 
   1   5  16      503.58      851.01    152.67 o 
   3   5  16     2383.30     2308.75    220.72 o 
   5   5  16     2781.73     2514.93    234.78 o 
   7   5  16     1431.13     1503.36    201.11 o 
   9   5  16      386.62      285.16    176.14 o 
  11   5  16     1234.54     1190.93    230.25 o 
  13   5  16     1325.06     1105.12    223.23 o 
  15   5  16      337.22      484.32    153.65 o 
  17   5  16      172.84      434.33    186.72 o 
 -28   6  16       90.61      247.14    284.96 o 
 -26   6  16        6.39      225.02    241.90 o 
 -24   6  16      269.90      247.37    245.71 o 
 -22   6  16      446.64      644.13    286.15 o 
 -20   6  16     1632.47     1565.83    332.53 o 
 -18   6  16       65.80      292.81    208.37 o 
 -16   6  16        8.36       28.07    164.12 o 
 -14   6  16        7.41       99.66    169.83 o 
 -12   6  16      106.19       94.43    185.77 o 
 -10   6  16     3238.69     3295.79    382.72 o 
  -8   6  16     4594.23     3469.19    384.86 o 
  -6   6  16      589.30      513.79    189.57 o 
  -4   6  16      698.78      618.54    129.41 o 
  -2   6  16     1274.94     1007.23    199.80 o 
   0   6  16      265.26      361.22    122.63 o 
   2   6  16     1044.82      813.48    398.77 o 
   4   6  16        4.14       34.08    104.00 o 
   6   6  16       59.05      128.42    126.66 o 
   8   6  16        2.99      103.13    122.97 o 
  10   6  16       73.21       92.90    129.87 o 
  12   6  16       20.98      -65.35    223.47 o 
  14   6  16     2133.86     3030.81    412.69 o 
 -27   7  16      108.82      292.81    298.99 o 
 -25   7  16      238.03      257.13    266.17 o 
 -23   7  16      217.07      416.02    271.40 o 
 -21   7  16      170.97      427.91    278.06 o 
 -19   7  16      329.53      761.15    279.25 o 
 -17   7  16      104.96      -45.19    160.56 o 
 -15   7  16      106.80     -123.69    150.57 o 
 -13   7  16      169.05       43.77    163.41 o 
 -11   7  16        7.57       47.81    170.55 o 
  -9   7  16     1798.98     1463.08    303.27 o 
  -7   7  16      306.61      191.95    186.96 o 
  -5   7  16      152.02      178.40    184.34 o 
  -3   7  16      409.20      407.65    124.70 o 
  -1   7  16      545.35      386.79    263.79 o 
   1   7  16     1299.33     1212.25    201.82 o 
   3   7  16     3111.42     2349.13    236.91 o 
   5   7  16      695.35      590.21    157.45 o 
   7   7  16       14.69       50.62    173.04 o 
   9   7  16      307.35      405.58    263.43 o 
  11   7  16      482.15      343.17    148.14 o 
  13   7  16      134.33      306.60    193.14 o 
 -24   8  16       12.62      367.26    281.86 o 
 -22   8  16       24.77      220.73    249.28 o 
 -20   8  16       32.82      185.06    210.74 o 
 -18   8  16        0.91       -7.61    204.32 o 
 -16   8  16       41.52       78.97    203.13 o 
 -14   8  16       59.56      376.06    229.77 o 
 -12   8  16      516.64      407.93    237.86 o 
 -10   8  16      605.27      509.50    248.56 o 
  -8   8  16     1474.59     1589.62    331.34 o 
  -6   8  16      120.75      413.88    234.77 o 
  -4   8  16       15.96      113.94    173.16 o 
  -2   8  16      357.33      318.27    200.04 o 
   0   8  16      265.59      367.04    275.68 o 
   2   8  16      834.39      730.99    296.85 o 
   4   8  16      147.40       60.43    113.60 o 
   6   8  16        0.89     -107.17    107.17 o 
   8   8  16      684.42      765.87    186.48 o 
  10   8  16      158.74      220.97    185.29 o 
  12   8  16      356.88      592.27    231.44 o 
 -21   9  16      237.01      188.86    246.66 o 
 -19   9  16      193.08      171.50    220.02 o 
 -17   9  16        4.61      164.60    222.40 o 
 -15   9  16     1850.02     1179.07    354.65 o 
 -13   9  16      387.70      446.94    243.33 o 
 -11   9  16      648.07      586.33    280.68 o 
  -9   9  16      685.21      361.31    236.67 o 
  -7   9  16        9.97     -136.06    173.16 o 
  -5   9  16       27.57      -78.02    198.14 o 
  -3   9  16      468.36      362.97    239.76 o 
  -1   9  16      437.57       51.14    206.94 o 
   1   9  16      282.34      269.04    159.37 o 
   3   9  16      452.37      230.24    139.21 o 
   5   9  16      324.24      292.91    199.45 o 
   7   9  16        0.81      -51.18    122.70 o 
   9   9  16       25.24      288.29    204.80 o 
 -18  10  16      336.29      556.12    258.55 o 
 -16  10  16        3.94     -107.04    157.23 o 
 -14  10  16      415.79      470.73    262.36 o 
 -12  10  16       12.32      451.22    254.03 o 
 -10  10  16      325.72      102.52    204.32 o 
  -8  10  16      224.05      251.66    237.15 o 
  -6  10  16      642.62      367.02    242.14 o 
  -4  10  16     2032.62     1348.43    337.52 o 
  -2  10  16      307.76       83.96    217.17 o 
   0  10  16        1.78      144.62    217.40 o 
   2  10  16      433.07      786.37    299.23 o 
   4  10  16       14.35      253.36    151.76 o 
 -11  11  16      228.14      388.19    238.57 o 
  -9  11  16     1478.63     1568.69    380.34 o 
  -7  11  16      745.90      368.45    246.66 o 
  -5  11  16      599.50      307.32    237.15 o 
  -3  11  16     1259.26      836.08    312.31 o 
  -1  11  16     1326.89      862.96    319.45 o 
 -31   1  17      623.03      828.47    127.07 o 
 -29   1  17      204.78      395.38    105.62 o 
 -27   1  17      137.56      272.46     97.19 o 
 -25   1  17      406.67      624.69    245.00 o 
 -23   1  17       71.47      -43.73     78.30 o 
 -21   1  17     6195.42     6253.84    485.47 o 
 -19   1  17      272.83      135.43     80.20 o 
 -17   1  17      270.14      247.26     89.95 o 
 -15   1  17      405.99      288.35     58.26 o 
 -13   1  17      405.09      299.94     58.63 o 
 -11   1  17     3282.80     3544.55    110.55 o 
  -9   1  17     3380.14     3311.04     90.36 o 
  -7   1  17     2213.20     2259.52     82.13 o 
  -5   1  17        2.12       32.15     40.38 o 
  -3   1  17       10.67      103.26     45.52 o 
  -1   1  17      747.71      611.33     69.57 o 
   1   1  17     1110.34      979.04     79.86 o 
   3   1  17      555.86      323.33     64.42 o 
   5   1  17      308.24      266.85     66.41 o 
   7   1  17      399.42      278.39     71.24 o 
   9   1  17        1.68      -34.46     53.40 o 
  11   1  17      753.34      613.31     91.59 o 
  13   1  17      326.97      374.35     81.32 o 
  15   1  17      212.67      212.83     75.84 o 
  17   1  17       60.41      196.47     75.14 o 
 -32   2  17        7.49      184.82    164.36 o 
 -30   2  17      819.20      641.21    115.52 o 
 -28   2  17     1424.34     1380.33    140.44 o 
 -26   2  17        2.77      -20.49    133.08 o 
 -24   2  17       34.49      -25.21     72.44 o 
 -22   2  17        3.36      -59.63     59.63 o 
 -20   2  17        9.06      -10.83     59.63 o 
 -18   2  17     2183.65     2159.98    123.87 o 
 -16   2  17     1116.41      957.22     96.28 o 
 -14   2  17      870.57      822.33     72.46 o 
 -12   2  17      187.71      249.55     53.74 o 
 -10   2  17     1103.40     1147.93     80.93 o 
  -8   2  17     3939.49     3612.29    120.44 o 
  -6   2  17      147.55       92.11     48.84 o 
  -4   2  17     6627.43     6592.78    159.53 o 
  -2   2  17      460.69      299.64     56.81 o 
   0   2  17     2531.03     2461.94    102.84 o 
   2   2  17      410.00      243.64     58.89 o 
   4   2  17       43.59      -35.98     50.53 o 
   6   2  17     3739.34     3526.60    140.52 o 
   8   2  17      690.37      500.40     82.63 o 
  10   2  17       49.54      178.64     69.06 o 
  12   2  17      288.11      383.63     81.62 o 
  14   2  17      151.58       80.98     70.47 o 
  16   2  17        1.12       94.83     69.85 o 
  18   2  17       90.72      166.33     85.64 o 
 -31   3  17      188.06      335.14    171.97 o 
 -29   3  17      330.20      438.85    188.62 o 
 -27   3  17      490.97      627.48    203.13 o 
 -25   3  17     2049.60     1917.39    260.69 o 
 -23   3  17     2985.29     2948.21    366.07 o 
 -21   3  17      335.98      368.12    129.31 o 
 -19   3  17      230.82      180.69    115.14 o 
 -17   3  17      218.36      335.65     89.89 o 
 -15   3  17     3415.56     3218.62    221.87 o 
 -13   3  17     1112.66     1354.99    147.53 o 
 -11   3  17     3188.93     3203.13    135.47 o 
  -9   3  17     4891.25     4928.41    167.07 o 
  -7   3  17     4960.18     4984.02    175.46 o 
  -5   3  17    12830.69    12790.06    319.58 o 
  -3   3  17     3354.96     3863.67    253.52 o 
  -1   3  17       10.13      -40.86     55.93 o 
   1   3  17        6.93        0.41     57.09 o 
   3   3  17        0.17        3.95     64.91 o 
   5   3  17      219.27      258.48     85.96 o 
   7   3  17       97.33       84.38     75.76 o 
   9   3  17      255.40      260.64     88.23 o 
  11   3  17     1845.72     2234.58    179.09 o 
  13   3  17     1273.90     1386.48    156.31 o 
  15   3  17      204.53      369.32    107.78 o 
  17   3  17      116.55      202.78    102.85 o 
 -30   4  17     5444.15     4791.93    415.78 o 
 -28   4  17     4157.20     4067.65    381.53 o 
 -26   4  17      171.35       59.87    125.65 o 
 -24   4  17      222.13      390.86    140.92 o 
 -22   4  17      234.59      545.37    246.07 o 
 -20   4  17      612.04      437.38    206.70 o 
 -18   4  17      405.75      317.57    131.63 o 
 -16   4  17      149.85        2.68    258.79 o 
 -14   4  17       62.69       61.37    145.57 o 
 -12   4  17     4441.33     4132.30    458.83 o 
 -10   4  17     1880.21     1766.00    183.54 o 
  -8   4  17     1222.63     1012.82    124.56 o 
  -6   4  17       13.50       18.16     93.20 o 
  -4   4  17     2113.37     2303.43    171.49 o 
  -2   4  17    14445.68    14687.59    489.67 o 
   0   4  17     8204.77     7473.23    342.88 o 
   2   4  17     1750.56     1888.18    304.58 o 
   4   4  17     5536.20     5378.02    436.24 o 
   6   4  17     3953.09     3809.51    437.90 o 
   8   4  17     5960.54     5653.63    336.17 o 
  10   4  17     2728.01     2400.06    245.05 o 
  12   4  17      104.94      354.94    130.28 o 
  14   4  17       15.98      172.72    231.79 o 
  16   4  17     1003.15     1015.12    148.44 o 
 -29   5  17     1167.98     1592.71    279.01 o 
 -27   5  17      239.75       83.07    133.10 o 
 -25   5  17     1835.50     1793.47    371.54 o 
 -23   5  17     2054.45     2168.10    373.20 o 
 -21   5  17     3350.05     3153.07    412.93 o 
 -19   5  17     1126.55      986.17    282.82 o 
 -17   5  17     4335.03     4975.08    477.86 o 
 -15   5  17     3193.77     3309.82    392.71 o 
 -13   5  17     4010.55     4139.24    427.20 o 
 -11   5  17     1971.48     2100.54    323.01 o 
  -9   5  17     1778.83     1677.87    303.75 o 
  -7   5  17     3797.82     3708.65    234.55 o 
  -5   5  17      472.80      400.83    113.20 o 
  -3   5  17      128.12       49.48    153.90 o 
  -1   5  17       90.97       10.55     89.54 o 
   1   5  17       76.81      -33.42    131.66 o 
   3   5  17      105.06       76.84    129.99 o 
   5   5  17      841.85      679.48    158.88 o 
   7   5  17     1474.53     1208.40    193.72 o 
   9   5  17     5364.50     4879.63    327.75 o 
  11   5  17      750.23      933.14    190.59 o 
  13   5  17     2566.10     2679.23    278.69 o 
  15   5  17      104.67      309.38    279.72 o 
 -28   6  17     1945.72     1987.56    430.76 o 
 -26   6  17     1014.30      807.06    304.46 o 
 -24   6  17      432.01      241.67    250.47 o 
 -22   6  17      248.84      245.47    247.37 o 
 -20   6  17      210.94        4.76    199.33 o 
 -18   6  17      448.09      296.61    215.74 o 
 -16   6  17     1023.04     1128.41    299.94 o 
 -14   6  17      543.90      363.21    212.41 o 
 -12   6  17      314.88      219.54    209.79 o 
 -10   6  17     2753.39     3327.19    400.08 o 
  -8   6  17      261.57      212.41    189.10 o 
  -6   6  17     2568.74     2962.09    476.08 o 
  -4   6  17     8049.22     7924.56    378.91 o 
  -2   6  17     7687.90     7802.64    364.78 o 
   0   6  17     7871.87     7546.49    956.67 o 
   2   6  17     2856.29     2926.77    251.51 o 
   4   6  17     5660.12     5253.47    324.19 o 
   6   6  17     3680.80     3679.29    293.89 o 
   8   6  17      627.20      677.78    216.81 o 
  10   6  17     1281.72     1108.26    257.36 o 
  12   6  17     2400.52     2827.59    287.24 o 
  14   6  17      151.34      444.08    208.84 o 
 -25   7  17     2269.86     2828.16    479.29 o 
 -23   7  17     3322.52     3107.64    474.06 o 
 -21   7  17     1374.47     1906.21    387.47 o 
 -19   7  17     2672.71     2550.57    406.74 o 
 -17   7  17     5999.09     5945.32    561.11 o 
 -15   7  17     8305.07     8195.00    628.66 o 
 -13   7  17     5030.16     4869.71    496.18 o 
 -11   7  17     1028.79     1289.68    321.59 o 
  -9   7  17     7421.08     6865.83    546.60 o 
  -7   7  17    12953.76    12730.04    744.98 o 
  -5   7  17     2045.85     1835.80    334.43 o 
  -3   7  17     2024.09     1996.45    208.16 o 
  -1   7  17      294.29      430.73    136.38 o 
   1   7  17        3.84      184.22    117.04 o 
   3   7  17      118.74      109.44    123.86 o 
   5   7  17       31.99       73.18    119.51 o 
   7   7  17      145.24      135.79    134.38 o 
   9   7  17      880.06      642.64    298.87 o 
  11   7  17      423.69      439.46    168.32 o 
  13   7  17      239.66      339.90    199.56 o 
 -24   8  17     1185.75     1012.10    356.08 o 
 -22   8  17      357.28      796.83    313.98 o 
 -20   8  17      147.42      235.72    244.52 o 
 -18   8  17       15.55      -76.83    199.80 o 
 -16   8  17        4.19       77.78    227.63 o 
 -14   8  17      487.89       99.66    225.25 o 
 -12   8  17      146.49      -42.81    169.83 o 
 -10   8  17     3376.63     3061.97    421.96 o 
  -8   8  17     5778.28     5566.88    542.56 o 
  -6   8  17     6683.96     7644.83    601.07 o 
  -4   8  17     7286.49     6193.17    546.84 o 
  -2   8  17     4588.08     5022.52    315.93 o 
   0   8  17     2527.31     2355.91    244.57 o 
   2   8  17     2603.32     2498.08    302.56 o 
   4   8  17     5909.50     5692.65    362.74 o 
   6   8  17     3351.30     3548.61    310.79 o 
   8   8  17      145.43      266.44    146.42 o 
  10   8  17     1777.31     1369.84    316.83 o 
 -21   9  17     1733.65     1684.53    406.98 o 
 -19   9  17     1380.04     1050.15    332.05 o 
 -17   9  17     1103.05      725.71    285.67 o 
 -15   9  17     4105.73     3767.47    511.16 o 
 -13   9  17      979.80     1127.46    319.68 o 
 -11   9  17      782.25      659.59    295.90 o 
  -9   9  17     2396.54     2380.50    406.03 o 
  -7   9  17     1519.56     1391.01    343.23 o 
  -5   9  17     2539.45     3032.00    429.58 o 
  -3   9  17     2115.34     2210.67    393.42 o 
  -1   9  17     2544.97     2072.71    391.76 o 
   1   9  17        3.39      172.51    132.73 o 
   3   9  17      551.48      366.75    152.56 o 
   5   9  17      192.91      240.45    143.42 o 
   7   9  17     1497.25     1742.56    282.10 o 
 -16  10  17      106.02       52.57    207.89 o 
 -14  10  17       64.56       58.75    180.06 o 
 -12  10  17      434.75      342.99    227.16 o 
 -10  10  17      665.18      515.68    270.21 o 
  -8  10  17      302.19      112.03    231.44 o 
  -6  10  17      611.50      832.27    297.56 o 
  -4  10  17      755.15     1310.37    337.52 o 
  -2  10  17     1024.73     1777.29    392.71 o 
   0  10  17     3217.01     3797.20    493.32 o 
   2  10  17     1324.19     1703.55    376.06 o 
   4  10  17     2477.41     2252.05    290.78 o 
  -9  11  17     2089.95     2511.09    430.05 o 
  -7  11  17     2436.30     2104.35    425.77 o 
  -5  11  17     1138.46     1138.87    338.48 o 
 -32   0  18       99.36      349.65    131.30 o 
 -30   0  18      392.82      155.08    126.07 o 
 -28   0  18      141.17      107.99    117.50 o 
 -26   0  18     1854.42     2176.66    245.95 o 
 -24   0  18    11136.93    11005.55    508.55 o 
 -22   0  18      982.63     1027.32    181.49 o 
 -20   0  18     2002.13     2005.87    222.87 o 
 -18   0  18     7802.02     7414.71    293.96 o 
 -16   0  18    19270.38    19176.56    511.17 o 
 -14   0  18     3740.20     3829.94    189.76 o 
 -12   0  18     4704.88     4570.88    189.33 o 
 -10   0  18     9470.18     9214.72    216.86 o 
  -8   0  18     2324.00     2560.72    118.16 o 
  -6   0  18    12176.25    11983.49    253.97 o 
  -4   0  18    13870.45    13641.34    364.16 o 
  -2   0  18      688.50      772.26    105.17 o 
   0   0  18      110.44       33.52     70.98 o 
   2   0  18     1770.68     1361.50    132.52 o 
   4   0  18       23.09       17.51     73.73 o 
   6   0  18      105.29      141.82     90.92 o 
   8   0  18     2662.33     2441.18    199.47 o 
  10   0  18     5582.11     6172.66    481.19 o 
  12   0  18     9708.19    10997.99    418.65 o 
  14   0  18    15798.29    16236.75    540.15 o 
  16   0  18     2099.09     2517.26    223.41 o 
 -31   1  18     1245.94     1614.95    156.37 o 
 -29   1  18     3929.03     4267.05    229.51 o 
 -27   1  18     1865.25     2125.73    169.05 o 
 -25   1  18     2315.29     2202.92    169.56 o 
 -23   1  18     3536.71     3586.07    200.73 o 
 -21   1  18     3817.34     3648.54    202.01 o 
 -19   1  18      211.26      269.14     70.32 o 
 -17   1  18      841.26      716.01     93.80 o 
 -15   1  18       77.19       49.50     52.38 o 
 -13   1  18     2790.99     2982.79    190.21 o 
 -11   1  18    12827.83    12546.96    274.65 o 
  -9   1  18    13891.87    13649.55    229.42 o 
  -7   1  18     3744.71     3663.72    115.07 o 
  -5   1  18     6053.39     5589.20    138.21 o 
  -3   1  18     4193.92     4108.65    133.95 o 
  -1   1  18     2183.47     2298.51    107.62 o 
   1   1  18     6583.48     6863.20    245.04 o 
   3   1  18     2993.09     3030.40    128.35 o 
   5   1  18     4912.47     4858.07    173.66 o 
   7   1  18     6771.81     6694.76    214.27 o 
   9   1  18     5687.01     5407.44    198.31 o 
  11   1  18     5413.33     5103.74    197.38 o 
  13   1  18     4047.83     4347.74    191.31 o 
  15   1  18      658.29      620.98     98.29 o 
  17   1  18      109.67      253.10     79.90 o 
 -30   2  18       15.44      177.73     91.88 o 
 -28   2  18      342.61      290.13    196.35 o 
 -26   2  18     1179.09     1328.15    135.80 o 
 -24   2  18      460.47      552.26     99.00 o 
 -22   2  18     4651.93     4718.77    191.31 o 
 -20   2  18     7649.02     7293.19    207.93 o 
 -18   2  18     8875.82     9017.79    241.80 o 
 -16   2  18    19587.70    17689.30    707.50 o 
 -14   2  18    11849.39    11798.65    231.90 o 
 -12   2  18     6965.38     6923.49    171.07 o 
 -10   2  18    12712.38    12758.81    235.89 o 
  -8   2  18      145.77      185.44     47.65 o 
  -6   2  18      307.51      345.26     61.89 o 
  -4   2  18     8959.71     8880.59    190.50 o 
  -2   2  18     3373.17     3191.11    121.86 o 
   0   2  18     2469.62     2423.79    111.66 o 
   2   2  18      248.16      229.48     67.84 o 
   4   2  18       82.24        9.46     54.73 o 
   6   2  18     1498.47     1139.19     95.37 o 
   8   2  18        4.49      -44.19     44.19 o 
  10   2  18       17.39      -15.97    101.07 o 
  12   2  18      828.14      895.75    108.28 o 
  14   2  18      973.43     1045.51    128.13 o 
  16   2  18      473.92      561.23    117.42 o 
 -31   3  18      484.75      703.11    216.69 o 
 -29   3  18     2103.08     2113.63    290.43 o 
 -27   3  18      627.57      597.03    210.74 o 
 -25   3  18      801.16      874.85    217.64 o 
 -23   3  18     5139.38     5322.19    298.15 o 
 -21   3  18       85.09       49.86    114.99 o 
 -19   3  18     1283.96     1705.41    184.43 o 
 -15   3  18     2403.23     2552.50    180.18 o 
 -13   3  18      464.90      487.37    213.60 o 
 -11   3  18      549.00      578.19     84.93 o 
  -9   3  18       26.56      127.84     74.67 o 
  -7   3  18      175.55      266.41     73.76 o 
  -5   3  18       50.34      124.32     67.54 o 
  -3   3  18     4874.29     5004.71    190.31 o 
  -1   3  18    10651.65    10032.50    275.12 o 
   1   3  18     4070.95     3963.83    193.11 o 
   3   3  18     6557.37     5983.67    240.28 o 
   5   3  18     3165.38     3212.88    187.30 o 
   7   3  18     6550.04     6624.90    331.78 o 
   9   3  18    10402.25    10086.87    343.63 o 
  11   3  18     4303.78     4396.85    236.64 o 
  13   3  18      929.99      847.35    135.43 o 
  15   3  18      201.42      172.91    108.48 o 
 -30   4  18      122.67       65.17    168.17 o 
 -28   4  18        2.88      186.01    169.12 o 
 -26   4  18      827.01     1516.36    261.65 o 
 -24   4  18      321.09      369.35    139.62 o 
 -22   4  18     2139.10     2022.72    213.44 o 
 -20   4  18      663.04      582.64    179.58 o 
 -18   4  18      391.57      595.37    147.98 o 
 -16   4  18      188.41      460.67    135.87 o 
 -14   4  18      535.21      511.40    216.69 o 
 -12   4  18     5694.33     5763.35    480.95 o 
 -10   4  18     4993.15     4974.93    230.91 o 
  -8   4  18     2845.85     2827.29    185.00 o 
  -6   4  18      525.68      295.71    122.97 o 
  -4   4  18       13.72       56.94     92.60 o 
  -2   4  18      309.89      293.80    115.05 o 
   0   4  18     2692.63     2095.94    336.93 o 
   2   4  18       87.37       67.83    296.02 o 
   4   4  18      183.72      222.09    162.58 o 
   6   4  18        7.59      -49.09     95.79 o 
   8   4  18     1381.90     1381.81    203.37 o 
  10   4  18      552.92      611.99    242.02 o 
  12   4  18      274.44      327.74    146.00 o 
  14   4  18     2360.01     2300.41    362.94 o 
 -29   5  18      304.63      259.98    196.00 o 
 -27   5  18      708.86      752.53    187.61 o 
 -25   5  18     1485.24     1634.41    343.23 o 
 -23   5  18      981.72      954.55    179.09 o 
 -21   5  18       22.61      -30.68    196.71 o 
 -19   5  18       53.54     -112.03    176.97 o 
 -17   5  18      153.45      -63.75    176.97 o 
 -15   5  18      457.43       32.11    189.81 o 
 -13   5  18      116.98      -67.55    170.31 o 
 -11   5  18       98.67       39.48    168.40 o 
  -9   5  18      300.89      271.64    198.85 o 
  -7   5  18       40.64      218.65    260.34 o 
  -5   5  18     1675.55     1686.63    214.79 o 
  -3   5  18      935.72     1373.23    177.09 o 
  -1   5  18     1280.63     1218.60    174.17 o 
   1   5  18     4464.65     4583.65    297.00 o 
   3   5  18     3729.82     3452.85    270.49 o 
   5   5  18     2085.38     1799.64    220.42 o 
   7   5  18      293.16      243.97    141.22 o 
   9   5  18       17.50       58.68    126.39 o 
  11   5  18      606.36      634.13    168.48 o 
  13   5  18     1445.12     1184.55    214.89 o 
 -28   6  18       61.66       -5.47    244.52 o 
 -26   6  18        1.27       87.29    240.24 o 
 -24   6  18      101.02      168.64    237.15 o 
 -22   6  18       88.37     -203.37    203.37 o 
 -20   6  18      559.02      573.72    284.01 o 
 -18   6  18      349.30       96.10    212.65 o 
 -16   6  18     1446.46      917.43    282.10 o 
 -14   6  18     1687.08     1514.93    322.30 o 
 -12   6  18     1595.88     1467.36    313.98 o 
 -10   6  18     1455.92     1010.67    275.68 o 
  -8   6  18     3563.17     4025.31    442.90 o 
  -6   6  18     2949.72     3003.46    232.05 o 
  -4   6  18      153.27       93.87    133.92 o 
  -2   6  18     1125.36      813.64    158.41 o 
   0   6  18     1271.92     1261.21    188.94 o 
   2   6  18      647.73      374.23    138.51 o 
   4   6  18       21.10      175.64    126.71 o 
   6   6  18        0.29       -4.43    115.67 o 
   8   6  18       33.51       26.62    113.91 o 
  10   6  18      208.31      328.05    147.69 o 
  12   6  18       69.74      120.41    132.59 o 
 -25   7  18      192.43      180.06    274.97 o 
 -23   7  18      240.85      396.51    284.96 o 
 -21   7  18      119.21        5.71    206.46 o 
 -19   7  18      277.50      327.53    257.60 o 
 -17   7  18        7.02       92.77    227.63 o 
 -15   7  18      400.40      447.18    245.95 o 
 -13   7  18       79.40      -20.46    194.57 o 
 -11   7  18      185.05      382.24    225.97 o 
  -9   7  18      322.47      235.01    192.67 o 
  -7   7  18      428.43      568.96    252.37 o 
  -5   7  18      258.10      468.82    232.15 o 
  -3   7  18        2.84       37.60    100.09 o 
  -1   7  18       93.01       78.45    112.10 o 
   1   7  18        9.77       96.07    172.69 o 
   3   7  18      425.22      582.11    158.06 o 
   5   7  18      351.64      278.07    146.97 o 
   7   7  18        3.84      255.09    144.35 o 
   9   7  18       24.25      135.97    137.06 o 
  11   7  18       50.40       67.54    331.10 o 
 -24   8  18        0.06      -23.55    233.58 o 
 -22   8  18       28.34      206.94    251.42 o 
 -20   8  18        0.57     -143.43    225.49 o 
 -18   8  18      800.23      974.51    335.86 o 
 -16   8  18       46.68       79.45    203.85 o 
 -14   8  18      146.76      229.77    222.16 o 
 -12   8  18      145.78      194.33    205.99 o 
 -10   8  18      101.29      465.97    253.32 o 
  -8   8  18      497.39      240.71    228.11 o 
  -6   8  18      459.42      174.59    234.53 o 
  -4   8  18      203.17      -92.77    182.20 o 
  -2   8  18       65.36      172.42    119.45 o 
   0   8  18      195.92      410.53    148.35 o 
   2   8  18      256.15      505.72    160.05 o 
   4   8  18        1.05       58.15    121.80 o 
   6   8  18        4.23       87.79    137.24 o 
   8   8  18       41.92      -15.13    250.59 o 
 -19   9  18      110.19      387.71    259.51 o 
 -17   9  18      243.84      -21.17    231.44 o 
 -15   9  18        0.27      247.61    211.93 o 
 -13   9  18       49.53      343.95    244.04 o 
 -11   9  18      451.21      382.48    238.10 o 
  -9   9  18     1602.83     1314.89    351.32 o 
  -7   9  18      147.15      324.44    230.01 o 
  -5   9  18      351.21       44.00    206.94 o 
  -3   9  18      360.70      391.52    246.66 o 
  -1   9  18       94.19      111.56    210.27 o 
   1   9  18      453.72      421.54    186.60 o 
   3   9  18      352.04      412.27    158.92 o 
   5   9  18      204.07      148.99    148.58 o 
 -16  10  18       90.38       83.01    154.61 o 
 -14  10  18        7.40      129.87    186.72 o 
 -12  10  18      563.88      982.60    305.17 o 
 -10  10  18     1468.85     1338.44    364.16 o 
  -8  10  18        5.95      269.97    255.94 o 
  -6  10  18       37.84      585.85    265.45 o 
  -4  10  18      119.38       65.17    229.06 o 
  -2  10  18      488.59      419.35    256.65 o 
   0  10  18      848.94      486.90    280.68 o 
 -31   1  19      601.82      675.30    146.28 o 
 -29   1  19        2.24       42.71     80.36 o 
 -27   1  19        0.28       57.91     98.12 o 
 -25   1  19        0.67      -61.51    119.76 o 
 -23   1  19       11.82      131.88    100.61 o 
 -21   1  19     2859.96     2356.90    215.50 o 
 -19   1  19      445.19      325.53     86.16 o 
 -17   1  19     1673.93     1783.37    156.05 o 
 -15   1  19     2997.28     2943.97    208.11 o 
 -13   1  19     7736.54     7622.38    188.88 o 
 -11   1  19     6056.38     5998.48    156.62 o 
  -9   1  19     3678.49     3642.14    124.56 o 
  -7   1  19     1149.68     1364.20     94.82 o 
  -5   1  19        4.79       -9.72     49.01 o 
  -3   1  19      133.44      122.11     60.17 o 
  -1   1  19       44.29        7.08     56.35 o 
   1   1  19       43.27       15.83     65.00 o 
   3   1  19      165.02       84.68     59.63 o 
   5   1  19      273.14      361.57     77.17 o 
   7   1  19      764.08      840.37     99.70 o 
   9   1  19       60.57       89.57     64.50 o 
  11   1  19      346.20      339.75     85.68 o 
  13   1  19       47.12       63.15     70.32 o 
  15   1  19      354.52      347.20    122.77 o 
 -30   2  19      589.27     1031.12    225.49 o 
 -28   2  19      209.01      274.84     94.05 o 
 -26   2  19      952.04      940.63    224.78 o 
 -24   2  19       28.45       29.48     73.27 o 
 -22   2  19       44.94       81.07     71.77 o 
 -20   2  19     1063.76     1109.63     96.73 o 
 -18   2  19       33.59        2.41     54.43 o 
 -16   2  19       65.16       67.18     55.63 o 
 -14   2  19        0.56       29.29     48.69 o 
 -12   2  19      173.81       96.09     52.46 o 
 -10   2  19     4073.72     3859.04    142.76 o 
  -8   2  19      559.04      508.88     62.75 o 
  -6   2  19       52.04       74.12     44.07 o 
  -4   2  19     6066.67     5877.06    165.34 o 
  -2   2  19     1410.74     1543.75    111.23 o 
   0   2  19     2451.70     2370.58    119.64 o 
   2   2  19     1023.04     1020.04    136.16 o 
   4   2  19       83.41      119.64     91.84 o 
   6   2  19     1399.22     1239.98     96.91 o 
   8   2  19      266.36      197.43     87.89 o 
  10   2  19      419.36      432.70    154.47 o 
  12   2  19      102.03       60.03     72.13 o 
  14   2  19     1736.26     1848.53    141.70 o 
  16   2  19     1140.76     1354.34    203.93 o 
 -29   3  19       11.02      -35.44    147.71 o 
 -27   3  19       90.33      298.99    184.58 o 
 -25   3  19      477.79      240.71    175.07 o 
 -23   3  19       23.26      -54.18    110.17 o 
 -21   3  19      118.00      221.61    122.56 o 
 -19   3  19      205.59      227.31    157.70 o 
 -17   3  19      614.42      719.80    152.19 o 
 -15   3  19     2676.69     2500.05    209.71 o 
 -13   3  19      707.17      669.07    103.99 o 
 -11   3  19     3121.86     3086.80    155.37 o 
  -9   3  19     6181.79     5967.94    210.01 o 
  -7   3  19      189.88      332.39     80.17 o 
  -5   3  19     4350.99     4287.02    181.59 o 
  -3   3  19     6603.34     6406.50    243.58 o 
  -1   3  19     3222.55     3266.64    180.79 o 
   1   3  19       56.15       86.19     73.85 o 
   3   3  19       55.01       16.84     70.00 o 
   5   3  19        3.36      -17.42     73.15 o 
   7   3  19       40.50        5.69     75.94 o 
   9   3  19      746.33      661.68    126.31 o 
  11   3  19       22.11       71.99     97.74 o 
  13   3  19      253.31      219.41    100.06 o 
  15   3  19      527.13      645.02    123.59 o 
 -30   4  19     2401.77     2577.21    321.82 o 
 -28   4  19      347.45      352.75    189.10 o 
 -26   4  19      148.27      239.76    177.92 o 
 -24   4  19      618.66      635.97    166.86 o 
 -22   4  19      542.24      542.59    153.16 o 
 -20   4  19     1931.47     1770.61    204.84 o 
 -18   4  19       98.37      126.03    122.59 o 
 -16   4  19      365.68      128.39    125.72 o 
 -14   4  19      279.02      507.59    224.30 o 
 -12   4  19        1.90      -54.47    156.51 o 
 -10   4  19      445.75      442.87    120.28 o 
  -8   4  19      681.35      968.06    171.14 o 
  -6   4  19     4994.94     4862.16    278.03 o 
  -4   4  19      854.73      788.43    148.27 o 
  -2   4  19     7038.57     6689.05    339.71 o 
   0   4  19     3767.63     3335.79    255.93 o 
   2   4  19     1098.93      841.35    167.88 o 
   4   4  19     3223.13     2969.66    255.45 o 
   6   4  19      273.55      243.70    377.60 o 
   8   4  19     1931.01     2101.46    365.83 o 
  10   4  19      468.88      588.68    163.78 o 
  12   4  19       59.25      101.12    121.21 o 
  14   4  19     1708.30     1983.46    250.82 o 
 -27   5  19     1534.98     1637.99    229.75 o 
 -25   5  19     2214.24     2246.94    322.42 o 
 -23   5  19      654.22      324.10    152.30 o 
 -21   5  19      603.62      485.91    156.50 o 
 -19   5  19     1608.62     1842.70    361.55 o 
 -17   5  19      911.09      522.10    258.79 o 
 -15   5  19      717.44      488.56    233.10 o 
 -13   5  19     1723.21     1673.82    313.98 o 
 -11   5  19     8577.15     8165.26    592.27 o 
  -9   5  19     4069.16     3883.30    429.58 o 
  -7   5  19     1849.80     1891.88    190.94 o 
  -5   5  19       94.12       68.01    161.15 o 
  -3   5  19      554.94      610.97    243.93 o 
  -1   5  19       55.83       49.87    106.75 o 
   1   5  19       70.39       49.68    104.20 o 
   3   5  19       28.18       20.96    152.83 o 
   5   5  19      196.37       28.01    132.96 o 
   7   5  19       22.93      -70.68    195.05 o 
   9   5  19      541.55      430.64    158.57 o 
  11   5  19      287.23      649.39    186.23 o 
  13   5  19     1177.90     1163.30    310.76 o 
 -26   6  19     2759.32     3983.92    525.91 o 
 -24   6  19     2621.33     2398.58    424.10 o 
 -22   6  19      320.52      445.51    261.17 o 
 -20   6  19      248.84      484.05    275.44 o 
 -18   6  19      382.88      323.97    247.85 o 
 -16   6  19      431.96      227.16    230.01 o 
 -14   6  19      264.59       38.30    206.46 o 
 -12   6  19       93.66      253.08    216.93 o 
 -10   6  19      201.04      100.85    185.06 o 
  -8   6  19     1540.11     1666.21    333.48 o 
  -6   6  19     4600.58     4974.65    294.40 o 
  -4   6  19      258.66      248.82    117.98 o 
  -2   6  19     3484.56     3754.81    391.99 o 
   0   6  19     4621.90     4091.87    297.84 o 
   2   6  19     7255.07     7271.34    465.97 o 
   4   6  19     6590.15     7073.79    391.61 o 
   6   6  19     2217.03     2013.71    245.34 o 
   8   6  19      769.81      508.59    172.04 o 
  10   6  19      516.33      624.36    168.74 o 
  12   6  19     4023.92     4646.09    367.00 o 
 -25   7  19      860.76     1021.85    353.22 o 
 -23   7  19      118.87      237.62    263.07 o 
 -21   7  19     2233.36     2342.21    428.39 o 
 -19   7  19     8256.97     8126.26    652.21 o 
 -17   7  19     9610.18     9223.50    685.04 o 
 -15   7  19     1291.67      810.15    294.95 o 
 -13   7  19     2308.54     2172.61    395.09 o 
 -11   7  19     2217.94     2142.88    378.67 o 
  -9   7  19     5300.50     5513.36    531.14 o 
  -7   7  19     8351.89     9079.36    663.15 o 
  -5   7  19     3214.54     3099.08    430.05 o 
  -3   7  19     1190.97     1370.33    192.49 o 
  -1   7  19      725.03      821.08    242.50 o 
   1   7  19     1352.73     1126.64    195.38 o 
   3   7  19      416.02      176.17    137.19 o 
   5   7  19      527.84      491.13    184.70 o 
   7   7  19      658.94      837.26    196.23 o 
   9   7  19      759.71      860.17    205.36 o 
 -22   8  19      313.96      699.78    317.31 o 
 -20   8  19      549.76      517.35    283.77 o 
 -18   8  19      214.50      406.74    254.75 o 
 -16   8  19      254.31      194.57    251.18 o 
 -14   8  19      177.50      172.21    229.30 o 
 -12   8  19        0.89      -87.53    186.96 o 
 -10   8  19        8.57     -179.82    183.15 o 
  -8   8  19     4440.52     3676.13    479.76 o 
  -6   8  19     2110.33     1932.38    381.77 o 
  -4   8  19      318.47      391.28    258.32 o 
  -2   8  19     1363.45     1460.94    366.54 o 
   0   8  19     1360.66     1518.21    220.73 o 
   2   8  19     1906.55     1842.22    240.70 o 
   4   8  19     5481.25     6543.46    404.15 o 
   6   8  19      895.43     1122.32    382.00 o 
 -19   9  19     2357.39     3175.67    515.68 o 
 -17   9  19       32.32     -165.07    172.69 o 
 -15   9  19      439.13      208.37    234.05 o 
 -13   9  19     1724.42     1513.03    372.49 o 
 -11   9  19     6758.38     5907.73    599.65 o 
  -9   9  19     5725.50     5976.24    598.93 o 
  -7   9  19     1035.88     1426.92    367.26 o 
  -5   9  19     1433.50     1210.95    357.50 o 
  -3   9  19      281.22      308.27    253.32 o 
  -1   9  19     1013.43     1241.87    335.14 o 
   1   9  19      446.37      556.55    168.46 o 
   3   9  19      169.92      363.08    161.50 o 
 -14  10  19      147.82      128.68    188.15 o 
 -12  10  19      256.46      620.58    282.34 o 
 -10  10  19      498.75      180.77    234.53 o 
  -8  10  19      771.04      476.91    235.72 o 
  -6  10  19     2161.79     2235.17    436.95 o 
  -4  10  19     1539.46     1333.92    364.64 o 
  -2  10  19     1092.78      702.64    320.16 o 
 -30   0  20     1220.44      968.33    194.81 o 
 -28   0  20      928.91      924.32    186.01 o 
 -26   0  20      111.21      222.40    135.58 o 
 -24   0  20     3640.51     3714.19    299.70 o 
 -22   0  20    10182.08     9700.89    467.63 o 
 -20   0  20     6901.73     6588.73    375.11 o 
 -18   0  20    11169.49    11845.48    393.65 o 
 -16   0  20     5947.42     5687.09    411.85 o 
 -14   0  20      129.89      215.18    108.94 o 
 -12   0  20       67.83      170.82    102.69 o 
 -10   0  20     1555.25     1758.28    131.65 o 
  -8   0  20     9983.79    10166.00    292.30 o 
  -6   0  20    29390.96    28407.35    674.55 o 
  -4   0  20      531.61      490.56    113.64 o 
  -2   0  20     6397.23     6521.37    341.91 o 
   0   0  20     2748.27     2700.82    210.32 o 
   2   0  20      772.73      770.23    133.93 o 
   4   0  20     5249.18     4801.83    268.55 o 
   6   0  20        0.96      -86.58     86.58 o 
   8   0  20     2165.67     1818.13    190.16 o 
  10   0  20     1509.51     1427.35    289.95 o 
  12   0  20      592.94      616.25    141.56 o 
  14   0  20      166.86      239.54    151.75 o 
 -31   1  20     2627.34     3359.42    208.84 o 
 -29   1  20     1961.09     2003.08    262.36 o 
 -27   1  20     2971.15     3214.71    204.52 o 
 -25   1  20     3123.28     2941.57    197.07 o 
 -23   1  20      114.33      313.53     98.85 o 
 -21   1  20     1141.74     1213.09    300.89 o 
 -19   1  20     5060.32     4712.59    198.83 o 
 -17   1  20     2820.29     2643.69    152.66 o 
 -15   1  20       25.90       -6.01     45.01 o 
 -13   1  20     4068.23     4010.74    177.45 o 
 -11   1  20     1149.97     1119.36     88.41 o 
  -9   1  20       24.13       44.36     49.89 o 
  -7   1  20      951.60      905.97     86.95 o 
  -5   1  20     1354.97     1471.30    113.09 o 
  -3   1  20     1678.44     2105.33    116.77 o 
  -1   1  20     1614.51     1781.47    111.86 o 
   1   1  20     3055.40     3127.38    151.57 o 
   3   1  20     2991.81     3100.61    210.05 o 
   5   1  20     4970.07     4751.90    210.13 o 
   7   1  20     7455.75     7306.03    235.88 o 
   9   1  20     7596.42     7413.71    304.33 o 
  11   1  20     3178.35     3236.41    172.17 o 
  13   1  20      449.83      575.52     99.63 o 
  15   1  20      146.34      175.42    121.19 o 
 -30   2  20       56.36       93.00    138.67 o 
 -28   2  20      810.57      840.62    259.74 o 
 -26   2  20      945.99     1213.01    130.86 o 
 -24   2  20       38.56       37.07     73.43 o 
 -22   2  20      838.87      953.80    116.79 o 
 -20   2  20     1709.47     1862.46    133.43 o 
 -18   2  20     2380.77     2617.18    131.76 o 
 -16   2  20     7238.51     6951.91    257.53 o 
 -14   2  20     5724.39     5667.32    177.09 o 
 -12   2  20     5724.42     5478.52    157.46 o 
 -10   2  20     3232.87     3014.05    158.74 o 
  -8   2  20     4342.60     4375.80    145.68 o 
  -6   2  20     3384.33     3534.06    134.33 o 
  -4   2  20     3809.49     3696.42    136.39 o 
  -2   2  20     3346.10     3695.06    137.65 o 
   0   2  20     2699.68     3055.25    136.29 o 
   2   2  20       11.07        4.68     57.41 o 
   4   2  20      302.71      325.41     86.89 o 
   6   2  20        7.41      118.12     83.93 o 
   8   2  20      823.83      894.81    167.07 o 
  10   2  20      998.72     1211.46    150.18 o 
  12   2  20     1292.78     1104.94    150.96 o 
  14   2  20       12.42      148.76    128.70 o 
 -29   3  20     2076.63     1463.55    257.84 o 
 -27   3  20     1742.83     1794.42    275.92 o 
 -25   3  20     4360.04     3908.28    364.40 o 
 -23   3  20     7460.72     7401.22    358.05 o 
 -21   3  20     1692.75     1706.48    198.25 o 
 -19   3  20     1592.01     1437.56    188.99 o 
 -17   3  20       39.11       13.46    113.45 o 
 -15   3  20       39.92       72.73    114.06 o 
 -13   3  20      452.73      961.52    162.33 o 
 -11   3  20        1.14        0.51     91.30 o 
  -9   3  20      201.22      161.80     95.43 o 
  -7   3  20     7907.41     7804.78    246.58 o 
  -5   3  20     3058.71     2970.48    176.02 o 
  -3   3  20     4059.17     4125.16    205.39 o 
  -1   3  20     4347.69     4380.29    212.66 o 
   1   3  20     2731.36     2533.42    174.12 o 
   3   3  20     6151.14     5637.04    249.70 o 
   5   3  20     7939.90     8175.39    378.69 o 
   7   3  20     5351.66     5471.26    379.89 o 
   9   3  20     4202.23     4493.19    243.56 o 
  11   3  20     2315.90     2338.60    227.07 o 
  13   3  20      556.77      443.98    117.24 o 
 -28   4  20        0.72      151.04    167.22 o 
 -26   4  20      444.55      326.11    191.72 o 
 -24   4  20      343.14      376.69    181.01 o 
 -22   4  20     1474.06     1699.13    417.21 o 
 -20   4  20      759.51      760.91    164.94 o 
 -18   4  20     7019.30     6984.56    348.76 o 
 -16   4  20     3995.19     3710.31    266.87 o 
 -14   4  20     3466.85     3143.56    384.86 o 
 -12   4  20     8693.35     8782.27    597.50 o 
 -10   4  20      713.79      722.52    146.64 o 
  -8   4  20     1596.70     1559.70    186.09 o 
  -6   4  20     3187.80     3263.92    329.20 o 
  -4   4  20     1796.78     1646.16    196.21 o 
  -2   4  20     1090.05     1831.05    330.15 o 
   0   4  20     1758.93     2298.20    229.11 o 
   2   4  20      651.28      592.38    159.40 o 
   4   4  20     1135.67     1186.40    194.34 o 
   6   4  20     1831.80     1535.56    221.18 o 
   8   4  20       21.06      226.31    141.76 o 
  10   4  20        6.88        7.03    110.44 o 
  12   4  20      574.79      943.40    149.66 o 
 -27   5  20      445.22      318.73    199.33 o 
 -25   5  20     2448.99     3053.39    607.85 o 
 -23   5  20     2251.72     3010.98    267.05 o 
 -21   5  20     1067.83     1005.68    190.16 o 
 -19   5  20     1217.31     1344.29    282.34 o 
 -17   5  20      424.38      391.33    154.78 o 
 -15   5  20      252.33       -0.48    199.80 o 
 -13   5  20      193.51      180.54    196.47 o 
 -11   5  20      167.69      -94.67    183.15 o 
  -9   5  20       22.10     -114.17    158.41 o 
  -7   5  20      622.86      580.16    249.40 o 
  -5   5  20      820.52      909.21    161.03 o 
  -3   5  20       58.34      168.14    112.08 o 
  -1   5  20      256.11      189.03    150.09 o 
   1   5  20     1018.24     1360.26    202.31 o 
   3   5  20     2363.29     2649.42    345.61 o 
   5   5  20     3304.89     3011.51    278.96 o 
   7   5  20     1132.71     1382.23    218.67 o 
   9   5  20      373.11      409.00    158.58 o 
  11   5  20      509.34      902.28    203.23 o 
 -26   6  20       85.88      -14.51    258.08 o 
 -24   6  20       39.87      195.52    238.81 o 
 -22   6  20      226.76     -192.67    192.67 o 
 -20   6  20       23.79      445.04    273.54 o 
 -18   6  20      687.08      842.74    303.75 o 
 -16   6  20      305.83      685.75    287.34 o 
 -14   6  20      358.82      606.07    260.46 o 
 -12   6  20     2227.31     2128.37    376.77 o 
 -10   6  20     1488.89     1333.21    319.21 o 
  -8   6  20     1271.46     1180.26    315.16 o 
  -6   6  20     2304.72     1805.12    355.36 o 
  -4   6  20       42.36       22.77    105.27 o 
  -2   6  20      314.59      223.22    127.78 o 
   0   6  20       87.74      145.66    114.25 o 
   2   6  20     1363.94     1152.28    316.35 o 
   4   6  20      503.45      590.76    169.70 o 
   6   6  20      342.34      376.19    166.66 o 
   8   6  20       40.75      187.16    224.42 o 
  10   6  20      446.91      493.67    253.80 o 
 -23   7  20        5.96      225.73    265.93 o 
 -21   7  20       62.13      -32.35    221.69 o 
 -19   7  20      479.80      181.73    249.52 o 
 -17   7  20       23.86      191.95    234.53 o 
 -15   7  20      111.28      127.26    209.55 o 
 -13   7  20      438.38      395.32    251.42 o 
 -11   7  20      650.24      775.90    301.61 o 
  -9   7  20       59.62      148.90    194.57 o 
  -7   7  20       82.75       30.45    191.24 o 
  -5   7  20      162.68       92.05    221.21 o 
  -3   7  20       54.04      149.09    122.66 o 
  -1   7  20      714.42      550.54    169.56 o 
   1   7  20        2.57        3.02    171.74 o 
   3   7  20       65.70       62.94    137.94 o 
   5   7  20      460.87      625.81    181.37 o 
   7   7  20       66.23       50.15    181.73 o 
 -22   8  20       45.00       38.06    237.15 o 
 -20   8  20     1121.19     1175.74    366.54 o 
 -18   8  20        1.68      284.48    250.23 o 
 -16   8  20       43.77      -23.07    203.13 o 
 -14   8  20      203.40      196.95    248.80 o 
 -12   8  20      198.88      171.26    246.42 o 
 -10   8  20     1190.42     1120.56    334.19 o 
  -8   8  20      124.83     -178.16    199.80 o 
  -6   8  20      662.11      881.99    298.28 o 
  -4   8  20        4.43      -43.05    181.25 o 
  -2   8  20       37.50      209.55    231.44 o 
   0   8  20       26.00      282.64    140.46 o 
   2   8  20       29.47      204.66    149.26 o 
   4   8  20      109.87      103.17    136.78 o 
 -17   9  20     1247.53     1123.89    365.59 o 
 -15   9  20      183.61      128.21    226.92 o 
 -13   9  20       20.31     -147.00    152.94 o 
 -11   9  20      334.21       91.58    197.90 o 
  -9   9  20      102.58      530.19    279.49 o 
  -7   9  20      830.48      342.76    254.51 o 
  -5   9  20       52.59      381.53    260.22 o 
  -3   9  20       50.34       50.19    235.72 o 
  -1   9  20      108.18      -74.45    211.46 o 
   1   9  20      142.22      -40.20    223.83 o 
  -8  10  20       31.19      153.42    201.47 o 
 -29   1  21      189.48      246.35    109.77 o 
 -27   1  21      255.36      379.85    109.55 o 
 -25   1  21      120.98      118.54     89.89 o 
 -23   1  21      617.33      619.37    113.38 o 
 -21   1  21      415.28      481.82    106.73 o 
 -19   1  21        5.62      -33.45     70.69 o 
 -17   1  21     1214.37     1151.11    118.82 o 
 -15   1  21     1140.60     1096.16    103.47 o 
 -13   1  21     2268.39     2203.37    127.56 o 
 -11   1  21     1641.98     1734.59    134.33 o 
  -9   1  21      509.43      354.79    140.16 o 
  -7   1  21     3613.81     3501.06    154.34 o 
  -5   1  21      255.78      262.70     67.63 o 
  -3   1  21      545.99      522.15     78.88 o 
  -1   1  21       80.73        5.85     64.49 o 
   1   1  21      197.91      170.65     74.95 o 
   3   1  21      147.88      102.12     82.46 o 
   5   1  21      572.55      601.76    117.15 o 
   7   1  21      198.06       96.89     71.91 o 
   9   1  21      106.40       68.65     70.70 o 
  11   1  21      148.43      237.64     84.38 o 
  13   1  21        0.25       97.86    110.86 o 
 -30   2  21      227.11      489.99    185.06 o 
 -28   2  21      909.72      958.58    213.12 o 
 -26   2  21     3471.62     3272.47    189.71 o 
 -24   2  21       19.40      185.39    122.38 o 
 -22   2  21       99.85       -6.87    148.66 o 
 -20   2  21       13.12       18.75     70.63 o 
 -18   2  21      145.38      106.16    148.78 o 
 -16   2  21      716.22      792.23     98.85 o 
 -14   2  21      210.16      170.61     62.49 o 
 -12   2  21      140.71      197.33     56.52 o 
 -10   2  21      105.14       60.93     52.57 o 
  -8   2  21      397.28      403.79     79.44 o 
  -6   2  21     1117.57     1098.93     88.16 o 
  -4   2  21     2406.75     2263.93    173.68 o 
  -2   2  21     1755.36     1530.08    104.30 o 
   0   2  21       85.58       65.69     77.01 o 
   2   2  21      965.49     1026.52     92.07 o 
   4   2  21       22.34      -52.84     74.79 o 
   6   2  21       80.32      169.69     95.11 o 
   8   2  21     1074.81     1171.79    226.76 o 
  10   2  21     4044.93     4940.01    260.24 o 
  12   2  21     1682.05     1939.18    234.33 o 
 -29   3  21        0.33       -6.18    150.09 o 
 -27   3  21       52.93        1.19    161.51 o 
 -25   3  21      499.76      587.51    206.22 o 
 -23   3  21      773.70      459.04    151.57 o 
 -21   3  21      132.74      209.63    129.57 o 
 -19   3  21      838.67      752.69    162.67 o 
 -17   3  21     2261.14     2107.40    210.31 o 
 -15   3  21    14718.96    14402.57    493.22 o 
 -13   3  21     5973.91     5715.98    331.58 o 
 -11   3  21      509.41      589.62    151.16 o 
  -9   3  21      152.57      170.86    122.36 o 
  -7   3  21       62.90      129.69     83.79 o 
  -5   3  21      667.30      594.21    109.04 o 
  -3   3  21     1224.03     1242.27    168.15 o 
  -1   3  21      402.64      459.75    106.87 o 
   1   3  21        8.01       56.08     80.48 o 
   3   3  21      123.60       77.81    123.39 o 
   5   3  21      601.04      557.99    120.43 o 
   7   3  21       50.46      207.69     98.93 o 
   9   3  21       19.92       49.32     94.88 o 
  11   3  21     1603.52     1542.64    256.52 o 
 -28   4  21     1865.01     2047.50    300.42 o 
 -26   4  21     1395.55     1426.21    268.31 o 
 -24   4  21     2005.12     1645.09    243.57 o 
 -22   4  21     3168.12     3385.69    273.13 o 
 -20   4  21     2196.05     2286.65    228.43 o 
 -18   4  21     1346.18     1653.18    206.13 o 
 -16   4  21     2810.49     2581.19    235.80 o 
 -14   4  21     1135.12      907.91    265.21 o 
 -12   4  21      221.87      201.23    210.98 o 
 -10   4  21      162.56      261.41    197.90 o 
  -8   4  21     1754.36     1830.36    423.63 o 
  -6   4  21      966.46     1104.77    174.04 o 
  -4   4  21     3218.16     2903.88    248.02 o 
  -2   4  21     3786.43     4047.44    284.49 o 
   0   4  21     1959.19     1982.38    224.56 o 
   2   4  21     3006.53     3239.36    387.95 o 
   4   4  21     2373.33     2515.24    472.27 o 
   6   4  21       41.60      -44.35    102.12 o 
   8   4  21     1010.60     1285.27    217.60 o 
  10   4  21     3253.68     3636.77    240.78 o 
 -27   5  21      725.80      908.63    240.71 o 
 -25   5  21      722.22      774.91    185.28 o 
 -23   5  21     1664.15     1695.33    230.58 o 
 -21   5  21      744.31      953.73    193.58 o 
 -19   5  21       32.58      -48.64    133.89 o 
 -17   5  21      186.38      172.08    188.50 o 
 -15   5  21     1709.61     1786.81    357.27 o 
 -13   5  21     4908.27     4859.48    490.94 o 
 -11   5  21     3165.42     3207.78    420.30 o 
  -9   5  21     3259.92     3427.57    433.86 o 
  -7   5  21     4792.04     4686.41    294.67 o 
  -5   5  21     9656.28     8892.25    505.33 o 
  -3   5  21     5119.84     4842.89    434.45 o 
  -1   5  21     1556.42     1624.18    214.02 o 
   1   5  21      113.66       30.95    125.42 o 
   3   5  21      510.37      475.01    163.40 o 
   5   5  21     2626.21     2577.26    278.17 o 
   7   5  21     4220.43     4062.99    329.36 o 
   9   5  21       76.23      335.15    152.74 o 
 -26   6  21      881.89     1145.06    369.87 o 
 -24   6  21      116.63      215.98    264.02 o 
 -22   6  21      200.26      133.20    243.09 o 
 -20   6  21      211.73      -81.82    230.96 o 
 -18   6  21     1231.77     1251.14    336.33 o 
 -16   6  21     1963.06     2518.46    416.02 o 
 -14   6  21      292.22       50.66    206.94 o 
 -12   6  21        5.29      -44.00    202.66 o 
 -10   6  21        9.11     -112.03    181.49 o 
  -8   6  21      241.83        7.61    187.67 o 
  -6   6  21      495.04      989.50    294.23 o 
  -4   6  21     2677.89     2866.30    256.98 o 
  -2   6  21     2135.93     2212.98    240.71 o 
   0   6  21      726.16      635.17    274.37 o 
   2   6  21     3662.78     4040.45    317.47 o 
   4   6  21      824.13      884.56    188.69 o 
   6   6  21      767.48      700.40    187.56 o 
   8   6  21     2855.12     2990.72    328.60 o 
 -23   7  21      122.29      -71.36    233.10 o 
 -21   7  21      146.91      -31.16    227.63 o 
 -19   7  21       18.34       34.97    241.43 o 
 -17   7  21     1761.90     1817.49    395.09 o 
 -15   7  21     1494.74     2800.09    451.70 o 
 -13   7  21     4561.48     4546.94    536.85 o 
 -11   7  21     5133.46     5537.15    555.64 o 
  -9   7  21      934.21      932.17    316.12 o 
  -7   7  21     1808.02     1839.13    387.24 o 
  -5   7  21      432.25      623.19    287.81 o 
  -3   7  21      750.40      793.05    174.70 o 
  -1   7  21       46.05      109.73    206.70 o 
   1   7  21       78.10      262.81    138.65 o 
   3   7  21       10.46       55.15    134.51 o 
   5   7  21      803.39      805.69    192.83 o 
 -20   8  21      218.81       36.63    241.19 o 
 -18   8  21      750.70      614.15    292.57 o 
 -16   8  21     2093.36     2031.56    401.51 o 
 -14   8  21        7.00      156.27    222.40 o 
 -12   8  21       48.02      -45.91    213.36 o 
 -10   8  21      237.01       76.59    209.08 o 
  -8   8  21      113.97      162.46    193.38 o 
  -6   8  21       79.23       69.93    198.61 o 
  -4   8  21      184.05      236.91    232.63 o 
  -2   8  21     1663.01     2525.36    438.14 o 
   0   8  21      495.99      319.99    157.80 o 
   2   8  21     1131.51     1518.47    240.66 o 
 -15   9  21      575.36      899.83    301.61 o 
 -13   9  21     1385.19      987.60    334.43 o 
 -11   9  21     6804.70     7383.89    687.42 o 
  -9   9  21     7524.92     7582.98    652.69 o 
  -7   9  21     3092.20     3152.60    480.72 o 
  -5   9  21     3422.41     3776.03    519.25 o 
  -3   9  21     2302.76     2089.36    402.94 o 
  -1   9  21     1588.49     1305.38    368.21 o 
 -30   0  22      240.56      285.43    125.11 o 
 -28   0  22        7.63       -6.66    115.60 o 
 -26   0  22      183.01      502.60    160.32 o 
 -24   0  22     2370.39     2649.29    268.07 o 
 -22   0  22     4115.16     4138.77    312.55 o 
 -20   0  22     6547.28     6718.84    384.14 o 
 -18   0  22     5200.94     4988.64    333.24 o 
 -16   0  22     1590.26     1381.47    162.04 o 
 -14   0  22     3631.72     4057.74    283.17 o 
 -12   0  22    10378.42    10067.81    372.78 o 
 -10   0  22     5652.66     5786.81    321.82 o 
  -8   0  22     9292.30     9161.89    357.55 o 
  -6   0  22    15774.64    15582.37    480.18 o 
  -4   0  22     4646.52     5171.18    324.92 o 
  -2   0  22     5697.14     4758.87    430.29 o 
   0   0  22     1108.32     1141.73    266.40 o 
   2   0  22      444.18      541.62    170.66 o 
   4   0  22     2488.45     2090.56    203.64 o 
   6   0  22      917.89      808.40    152.53 o 
   8   0  22      572.50      518.50    132.08 o 
  10   0  22      739.36      513.66    142.25 o 
  12   0  22      886.65      960.38    162.91 o 
 -29   1  22     1275.17     1578.96    152.43 o 
 -27   1  22     2193.66     2369.62    213.00 o 
 -25   1  22     1671.24     2137.14    221.21 o 
 -23   1  22      253.86      444.28    135.34 o 
 -21   1  22     4213.01     3808.69    210.46 o 
 -19   1  22     3742.02     3727.13    182.33 o 
 -17   1  22     4223.65     4289.53    192.66 o 
 -15   1  22     2003.18     2284.51    134.36 o 
 -13   1  22      129.07      210.37     76.75 o 
 -11   1  22       63.49      -15.77     50.62 o 
  -9   1  22       78.49      151.22     59.08 o 
  -7   1  22      558.68      348.01     72.31 o 
  -5   1  22        5.89       95.68     57.88 o 
  -3   1  22     1441.25     1356.17    142.49 o 
  -1   1  22     2842.10     2797.49    149.17 o 
   1   1  22     4636.59     4673.25    184.73 o 
   3   1  22     4108.65     4097.21    180.56 o 
   5   1  22     4536.69     4550.76    189.21 o 
   7   1  22     3004.66     2774.13    197.54 o 
   9   1  22     5677.75     5848.62    223.53 o 
  11   1  22     2772.21     2612.22    164.97 o 
 -28   2  22       39.95       44.00    126.54 o 
 -26   2  22      236.77      279.31     91.26 o 
 -24   2  22      422.73      544.10    216.93 o 
 -22   2  22      107.01      212.07     85.98 o 
 -20   2  22      837.60      829.60    104.26 o 
 -18   2  22      326.88      387.40     84.82 o 
 -16   2  22       74.87      129.57     71.36 o 
 -14   2  22     2666.90     2892.58    210.01 o 
 -12   2  22     2409.51     2387.39    127.85 o 
 -10   2  22     2643.03     2776.00    133.95 o 
  -8   2  22     3707.05     3605.36    206.57 o 
  -6   2  22     1117.26     1079.91    108.75 o 
  -4   2  22     6415.01     6251.65    190.93 o 
  -2   2  22     6994.45     7097.15    367.63 o 
   0   2  22     1000.81      978.90     89.26 o 
   2   2  22     2763.42     2970.00    244.18 o 
   4   2  22      176.59      268.07    104.85 o 
   6   2  22      158.74      130.29     95.82 o 
   8   2  22       28.98      145.03     97.88 o 
  10   2  22       53.32      193.02     95.83 o 
 -29   3  22     1942.04     2122.19    289.24 o 
 -27   3  22     4004.04     3816.47    365.35 o 
 -25   3  22     2705.68     2599.10    314.69 o 
 -23   3  22     7307.95     7449.78    481.43 o 
 -21   3  22     1843.76     1757.97    212.82 o 
 -19   3  22       74.46      -34.27    116.58 o 
 -17   3  22     1128.36      664.13    223.59 o 
 -15   3  22       14.53      148.59    176.97 o 
 -13   3  22      998.36      824.90    274.85 o 
 -11   3  22      479.38      283.51    139.44 o 
  -9   3  22      124.14      264.33    127.23 o 
  -7   3  22     1661.04     1815.44    209.89 o 
  -5   3  22       81.70        8.48     79.90 o 
  -3   3  22       42.85       86.34     94.80 o 
  -1   3  22      867.95      778.50    125.50 o 
   1   3  22     2317.79     2148.22    177.05 o 
   3   3  22     4381.69     4072.19    229.58 o 
   5   3  22     1041.68     1157.25    150.31 o 
   7   3  22     1433.64     2029.61    227.18 o 
   9   3  22     1870.52     2412.10    328.25 o 
  11   3  22     3337.50     3628.43    241.75 o 
 -28   4  22        0.19      130.11    177.44 o 
 -26   4  22       54.29      174.35    182.44 o 
 -24   4  22      403.06      238.81    155.63 o 
 -22   4  22     1159.20     1062.85    194.05 o 
 -20   4  22      417.71      140.93    137.72 o 
 -18   4  22     3947.12     3577.05    273.85 o 
 -16   4  22     2368.44     2101.34    364.16 o 
 -14   4  22     3176.93     3200.63    309.34 o 
 -12   4  22     5826.19     5946.27    516.39 o 
 -10   4  22     1967.85     1810.83    340.62 o 
  -8   4  22     3200.92     2975.79    361.31 o 
  -6   4  22     1561.64     1747.04    208.13 o 
  -4   4  22     6754.14     7112.71    374.76 o 
  -2   4  22     4877.00     4882.74    322.25 o 
   0   4  22     2483.25     2793.19    264.71 o 
   2   4  22     2643.94     1997.29    236.45 o 
   4   4  22      228.42      131.30    136.17 o 
   6   4  22       45.73      173.59    126.20 o 
   8   4  22        3.97      174.74    149.78 o 
  10   4  22       14.98      184.34    107.93 o 
 -25   5  22     1644.71     1927.87    340.73 o 
 -23   5  22      834.91     1074.24    203.01 o 
 -21   5  22      550.40      501.07    179.04 o 
 -19   5  22      221.09      146.92    243.09 o 
 -17   5  22      347.82      302.61    160.54 o 
 -15   5  22     1200.19     1383.16    344.66 o 
 -13   5  22       12.72      -35.20    197.19 o 
 -11   5  22       11.19     -162.22    162.22 o 
  -9   5  22        5.13     -105.85    165.79 o 
  -7   5  22     1431.73     1441.52    199.00 o 
  -5   5  22     1180.18     1210.22    259.27 o 
  -3   5  22      633.97      577.76    149.07 o 
  -1   5  22      353.87      148.41    137.13 o 
   1   5  22     4064.10     4414.38    330.69 o 
   3   5  22     3916.58     4574.65    338.51 o 
   5   5  22     1411.97     1065.82    206.51 o 
   7   5  22     2307.19     2043.67    265.80 o 
 -24   6  22      609.31      916.00    347.51 o 
 -22   6  22     1944.08     1721.16    400.56 o 
 -20   6  22     1319.49     1179.55    367.73 o 
 -18   6  22     1238.22     1415.51    355.84 o 
 -16   6  22      877.91      769.24    303.03 o 
 -14   6  22       98.64       55.18    235.24 o 
 -12   6  22      154.33     -193.14    193.14 o 
 -10   6  22      433.24      147.71    231.44 o 
  -8   6  22      121.09      146.52    209.08 o 
  -6   6  22       12.94      -16.65    206.22 o 
  -4   6  22      205.55      434.18    154.35 o 
  -2   6  22       31.05      239.61    133.69 o 
   0   6  22       45.63      155.24    130.82 o 
   2   6  22      770.22      661.62    177.64 o 
   4   6  22      359.57      383.49    156.64 o 
   6   6  22      450.78      379.01    245.11 o 
 -21   7  22       27.15     -214.31    222.87 o 
 -19   7  22      299.61       88.48    239.76 o 
 -17   7  22      247.11      328.96    270.92 o 
 -15   7  22      477.74      270.92    236.20 o 
 -13   7  22      192.50      219.54    221.92 o 
 -11   7  22     1151.25     1069.90    330.63 o 
  -9   7  22      149.49     -155.32    179.82 o 
  -7   7  22        0.97      189.10    253.56 o 
  -5   7  22        0.66     -140.10    201.94 o 
  -3   7  22       75.68       43.53    225.97 o 
  -1   7  22      460.88      414.56    226.56 o 
   1   7  22      257.02      370.82    208.60 o 
   3   7  22      109.62      146.90    143.80 o 
 -18   8  22       68.16      116.79    243.33 o 
 -16   8  22      168.83      202.66    237.86 o 
 -14   8  22      219.89      392.95    260.46 o 
 -12   8  22        0.19       68.74    224.06 o 
 -10   8  22      996.62      549.46    282.58 o 
  -8   8  22      614.48      718.58    278.06 o 
  -6   8  22       57.20     -175.54    175.54 o 
  -4   8  22        0.09     -181.01    215.50 o 
  -2   8  22        0.63      -69.93    231.91 o 
   0   8  22      129.72      239.72    143.53 o 
 -11   9  22      121.93      208.37    214.55 o 
  -9   9  22      223.36      313.02    247.85 o 
  -7   9  22        1.84       52.09    189.34 o 
 -29   1  23       12.98      176.09     83.83 o 
 -27   1  23        8.44       84.18     89.36 o 
 -25   1  23       53.73       25.12     86.18 o 
 -23   1  23       51.02       60.40     87.67 o 
 -21   1  23      337.83      208.15     94.28 o 
 -19   1  23      237.90      231.46    108.15 o 
 -17   1  23     2110.08     2164.98    149.59 o 
 -15   1  23      478.40      549.68     90.87 o 
 -13   1  23       44.76       39.48     87.17 o 
 -11   1  23       95.13      127.85     76.91 o 
  -9   1  23      690.62      760.89     98.92 o 
  -7   1  23     1883.17     1922.93    165.93 o 
  -5   1  23     1699.15     1886.21    150.09 o 
  -3   1  23       60.57      207.38     96.02 o 
  -1   1  23      248.65      366.43     89.95 o 
   1   1  23        2.19       78.12     72.93 o 
   3   1  23      100.52       55.06     72.61 o 
   5   1  23      338.17      274.49     86.06 o 
   7   1  23        2.65      -40.58     87.62 o 
   9   1  23        1.69      110.04    105.98 o 
 -28   2  23      720.37      790.17    205.75 o 
 -26   2  23     2466.93     2142.64    278.06 o 
 -24   2  23      270.09      244.48    115.01 o 
 -22   2  23        3.86       35.61     76.47 o 
 -20   2  23        3.77      148.41    103.83 o 
 -18   2  23     1184.69     1162.56    141.70 o 
 -16   2  23      245.02      151.37     79.09 o 
 -14   2  23        4.80      -62.57     65.19 o 
 -12   2  23     1005.23     1032.30     97.07 o 
 -10   2  23       41.59      -10.73     62.20 o 
  -8   2  23       24.23      125.27     73.09 o 
  -6   2  23      195.64      173.27     72.34 o 
  -4   2  23      263.65      461.02     85.82 o 
  -2   2  23     1377.39     1382.72    151.68 o 
   0   2  23     1241.14     1511.02    161.89 o 
   2   2  23       59.27       20.27     87.26 o 
   4   2  23       26.12       79.34    118.38 o 
   6   2  23     1283.09     1193.41    186.54 o 
   8   2  23     1295.44     1573.29    175.91 o 
  10   2  23      540.99      537.86    191.59 o 
 -27   3  23      979.05      794.93    218.12 o 
 -25   3  23      505.11      353.94    178.63 o 
 -23   3  23      894.98      659.11    208.60 o 
 -21   3  23      166.60      200.43    140.84 o 
 -19   3  23     1053.32     1106.55    204.44 o 
 -17   3  23     1702.40     1758.94    207.94 o 
 -15   3  23     2762.69     2093.59    220.59 o 
 -13   3  23     1633.05     1834.22    216.43 o 
 -11   3  23      248.93      254.72    208.25 o 
  -9   3  23      809.70      668.90    163.90 o 
  -7   3  23      762.39      480.78    157.68 o 
  -5   3  23      583.47      691.22    124.91 o 
  -3   3  23       10.98       86.58     90.66 o 
  -1   3  23        8.33      -55.52     85.10 o 
   1   3  23      383.96      409.27    113.88 o 
   3   3  23     1656.90     1810.06    176.82 o 
   5   3  23      188.88      277.34    164.66 o 
   7   3  23      239.33      172.91    106.87 o 
   9   3  23     1530.65     1759.78    183.81 o 
 -26   4  23       21.11      403.41    194.81 o 
 -24   4  23      235.44      241.97    156.79 o 
 -22   4  23      363.47      442.48    164.92 o 
 -20   4  23      473.78      234.20    169.83 o 
 -18   4  23     1658.73     1853.34    252.01 o 
 -16   4  23      221.09      310.85    151.53 o 
 -14   4  23       58.81      -36.69    167.93 o 
 -12   4  23      958.34      941.69    304.22 o 
 -10   4  23      342.68      214.31    236.91 o 
  -8   4  23     1971.37     2090.63    228.56 o 
  -6   4  23      444.12      419.13    148.13 o 
  -4   4  23      198.83      197.26    128.51 o 
  -2   4  23      489.28      425.88    287.22 o 
   0   4  23     4085.46     4694.14    472.87 o 
   2   4  23      624.56      907.38    195.06 o 
   4   4  23      102.90      139.03    133.68 o 
   6   4  23      653.68      756.15    138.98 o 
   8   4  23       16.24      207.49    106.85 o 
 -25   5  23      498.87      732.35    197.42 o 
 -23   5  23      216.65      287.57    160.31 o 
 -21   5  23      230.32       32.42    145.98 o 
 -19   5  23     4431.85     4931.96    337.76 o 
 -17   5  23     3569.75     3582.26    288.47 o 
 -15   5  23     1833.78     1484.72    362.74 o 
 -13   5  23     1766.25     1716.64    361.07 o 
 -11   5  23     1702.69     1296.58    338.71 o 
  -9   5  23     2844.01     2972.54    432.43 o 
  -7   5  23     3006.03     3215.31    268.18 o 
  -5   5  23     3717.57     3590.61    288.40 o 
  -3   5  23     1672.84     1485.36    215.91 o 
  -1   5  23      409.73      175.24    135.47 o 
   1   5  23     2239.05     2356.97    268.31 o 
   3   5  23     1698.21     1766.84    327.18 o 
   5   5  23     1686.69     2399.00    404.48 o 
   7   5  23     1179.19     1323.75    223.09 o 
 -22   6  23     2740.62     2845.28    475.96 o 
 -20   6  23     5152.76     5471.26    597.50 o 
 -18   6  23     3771.18     4361.88    537.56 o 
 -16   6  23      318.11      280.20    274.25 o 
 -14   6  23      236.82      348.47    245.00 o 
 -12   6  23      472.11      660.78    270.92 o 
 -10   6  23       23.58     -189.57    189.57 o 
  -8   6  23        3.36     -187.20    187.20 o 
  -6   6  23      545.70      471.44    257.60 o 
  -4   6  23     1250.48     1308.22    207.77 o 
  -2   6  23       15.45      -11.72    118.16 o 
   0   6  23       12.05       99.17    127.56 o 
   2   6  23      139.78      267.02    179.94 o 
   4   6  23       21.00      132.83    144.47 o 
 -21   7  23        6.67      -35.92    241.90 o 
 -19   7  23      568.85      627.71    323.97 o 
 -17   7  23      424.16      533.76    311.83 o 
 -15   7  23     1307.20     2174.99    432.19 o 
 -13   7  23     6465.62     6657.94    641.98 o 
 -11   7  23     8394.59     9935.42    736.89 o 
  -9   7  23     3212.39     3648.30    503.07 o 
  -7   7  23     1874.85     2036.56    403.17 o 
  -5   7  23      730.89      664.58    295.90 o 
  -3   7  23     1132.83     1423.36    367.97 o 
  -1   7  23     1480.55     1101.79    206.93 o 
   1   7  23     3333.23     3569.87    322.28 o 
 -16   8  23      582.33      880.56    352.51 o 
 -14   8  23      357.85      289.71    260.93 o 
 -12   8  23      764.93      634.14    272.59 o 
 -10   8  23      653.22     1136.97    335.86 o 
  -8   8  23       50.31      -85.63    160.32 o 
  -6   8  23      644.71      548.74    266.40 o 
  -4   8  23      465.18      534.95    284.72 o 
  -2   8  23       28.37      101.33    220.73 o 
 -28   0  24     1028.29     1185.97    195.52 o 
 -26   0  24     1066.62      961.43    187.43 o 
 -24   0  24     2221.38     2359.34    256.65 o 
 -22   0  24      383.42      428.15    160.08 o 
 -20   0  24       34.99      152.23    136.77 o 
 -18   0  24       49.92       58.04    120.12 o 
 -16   0  24     2435.91     2535.88    208.00 o 
 -14   0  24     5122.07     5286.99    277.58 o 
 -12   0  24      502.09      315.72    177.68 o 
 -10   0  24      172.91       14.99    267.47 o 
  -8   0  24      429.61      577.27    141.64 o 
  -6   0  24    14417.67    14823.52    983.67 o 
  -4   0  24     7625.34     7886.44    520.56 o 
  -2   0  24     3612.35     3633.43    503.67 o 
   0   0  24     2120.90     1975.67    338.71 o 
   2   0  24      116.46       90.39    180.06 o 
   4   0  24      914.17     1021.85    256.89 o 
   6   0  24     6962.46     6718.28    344.50 o 
   8   0  24     5975.31     6481.17    340.46 o 
 -27   1  24     1890.43     2214.13    412.21 o 
 -25   1  24     2419.82     2510.72    448.96 o 
 -23   1  24     2439.11     2689.11    428.39 o 
 -21   1  24     2642.47     2788.86    189.48 o 
 -19   1  24     4693.12     5229.78    401.98 o 
 -17   1  24     4967.98     5103.22    212.92 o 
 -15   1  24      854.60      822.37    169.57 o 
 -13   1  24      684.06      713.13     97.41 o 
 -11   1  24     2782.79     3219.00    157.73 o 
  -9   1  24      308.10      385.10     86.81 o 
  -7   1  24      547.69      474.53     95.25 o 
  -5   1  24      138.22      102.74     90.52 o 
  -3   1  24      503.65      330.12    103.83 o 
  -1   1  24     3174.16     3410.80    198.90 o 
   1   1  24     1388.58     1475.69    186.42 o 
   3   1  24     1037.36      978.59    111.80 o 
   5   1  24     6937.71     7386.33    255.16 o 
   7   1  24     7735.85     8396.78    467.65 o 
 -26   2  24      441.30      587.51    182.68 o 
 -24   2  24      567.49      750.69    214.31 o 
 -22   2  24       46.84       62.08    153.42 o 
 -20   2  24      992.73      941.99    190.02 o 
 -18   2  24      347.29      405.04    166.85 o 
 -16   2  24     2340.56     2749.81    203.98 o 
 -14   2  24     7219.53     7152.94    233.45 o 
 -12   2  24     1854.26     1843.19    118.32 o 
 -10   2  24     4985.93     5208.60    297.32 o 
  -8   2  24    12049.90    12133.08    431.17 o 
  -6   2  24     5656.39     6073.71    216.35 o 
  -4   2  24     7813.48     8652.99    428.75 o 
  -2   2  24     2661.48     2857.00    366.45 o 
   0   2  24     1826.07     1783.01    268.88 o 
   2   2  24     1590.71     1634.34    174.89 o 
   4   2  24       13.70      117.34     98.59 o 
   6   2  24      818.01      912.52    169.18 o 
   8   2  24      755.57     1138.46    200.13 o 
 -27   3  24     4040.26     4361.40    372.25 o 
 -25   3  24     1110.03     1177.41    250.94 o 
 -23   3  24     1848.66     2067.72    292.57 o 
 -21   3  24     1376.87     1191.28    202.45 o 
 -19   3  24      739.34      749.18    180.25 o 
 -17   3  24      783.58      826.48    176.54 o 
 -15   3  24       20.99     -118.05    118.05 o 
 -13   3  24      525.26      641.59    186.01 o 
 -11   3  24       62.09      287.10    214.31 o 
  -9   3  24       10.66       93.70    130.43 o 
  -7   3  24        1.16       58.99    124.96 o 
  -5   3  24       39.99       -1.17     87.24 o 
  -3   3  24      916.91      802.98    148.19 o 
  -1   3  24     2797.81     2759.97    205.11 o 
   1   3  24     1503.10     1559.76    170.00 o 
   3   3  24      172.58      282.50    114.65 o 
   5   3  24      200.45      131.25    120.32 o 
   7   3  24      953.04      845.75    148.80 o 
 -26   4  24      106.13      315.64    187.43 o 
 -24   4  24       92.57      -26.40    152.71 o 
 -22   4  24      136.53      190.24    262.72 o 
 -20   4  24       86.05     -132.71    132.71 o 
 -18   4  24      141.94     -109.65    183.51 o 
 -16   4  24      162.28      124.77    249.16 o 
 -14   4  24      338.63      302.25    348.58 o 
 -12   4  24      572.31      635.32    287.10 o 
 -10   4  24     2410.95     2889.05    426.01 o 
  -8   4  24     4650.75     4421.95    315.12 o 
  -6   4  24     1551.74     1411.98    212.03 o 
  -4   4  24     2877.31     2323.58    255.81 o 
  -2   4  24     1225.98     1200.35    210.68 o 
   0   4  24     2846.97     2895.23    312.19 o 
   2   4  24     2300.40     2225.46    197.16 o 
   4   4  24       16.66       20.72     99.68 o 
   6   4  24        4.02      136.09    100.18 o 
 -23   5  24      201.75      255.91    165.63 o 
 -21   5  24      135.79      180.20    146.88 o 
 -19   5  24      344.45      371.07    394.49 o 
 -17   5  24      291.80      367.25    167.35 o 
 -15   5  24     2209.75     2233.99    256.29 o 
 -13   5  24     1575.63     1259.47    339.66 o 
 -11   5  24      150.93      -34.01    202.18 o 
  -9   5  24      161.85     -194.57    203.85 o 
  -7   5  24      234.98      -59.47    211.70 o 
  -5   5  24       95.99       -7.98    135.22 o 
  -3   5  24     2089.77     2370.54    261.12 o 
  -1   5  24      282.52      245.13    142.50 o 
   1   5  24      264.84      431.98    169.22 o 
   3   5  24      425.95      851.78    437.42 o 
   5   5  24       51.37      177.92    244.04 o 
 -22   6  24     1352.19     1779.19    414.83 o 
 -20   6  24      940.29     1293.01    370.35 o 
 -18   6  24      182.80      279.25    287.57 o 
 -16   6  24      319.88      484.76    292.09 o 
 -14   6  24      117.77       88.96    235.01 o 
 -12   6  24      137.62      181.73    230.96 o 
 -10   6  24      330.02      378.67    274.25 o 
  -8   6  24        9.56     -177.68    190.05 o 
  -6   6  24       19.13      -80.16    197.90 o 
  -4   6  24       19.19      258.52    142.66 o 
  -2   6  24       10.91       82.56    125.99 o 
   0   6  24       33.02      -70.90    173.28 o 
   2   6  24      421.56      177.30    148.84 o 
 -19   7  24       14.82      395.80    282.34 o 
 -17   7  24      109.24      225.73    266.40 o 
 -15   7  24      184.05      100.38    235.96 o 
 -13   7  24      141.22      226.68    273.30 o 
 -11   7  24      219.65       90.15    247.37 o 
  -9   7  24       24.63      -73.50    227.63 o 
  -7   7  24       12.49      386.76    248.80 o 
  -5   7  24      160.46      140.81    224.78 o 
  -3   7  24       20.82       74.69    230.25 o 
  -1   7  24       59.59      470.58    162.51 o 
 -12   8  24       11.57      171.97    235.72 o 
 -10   8  24       79.30      218.36    219.54 o 
  -8   8  24        3.74      160.79    218.12 o 
 -27   1  25      105.45      429.86    103.05 o 
 -25   1  25        2.43      287.14     93.59 o 
 -23   1  25      240.19      317.07     97.72 o 
 -21   1  25      291.23      376.98    164.36 o 
 -19   1  25     1094.79     1073.94    134.52 o 
 -17   1  25      194.99      247.54     92.81 o 
 -15   1  25      806.88      859.34    118.15 o 
 -13   1  25       55.00      122.18     94.71 o 
 -11   1  25        9.40      122.84     81.92 o 
  -9   1  25     4153.73     3605.87    171.83 o 
  -7   1  25      238.82      255.34     87.86 o 
  -5   1  25      252.88      207.05     85.05 o 
  -3   1  25       86.94      180.58     98.74 o 
  -1   1  25      603.23      667.07    121.59 o 
   1   1  25       37.77      194.70    101.71 o 
   3   1  25      758.98      551.39    100.36 o 
   5   1  25      258.52      302.24    137.88 o 
   7   1  25        5.07      156.20     98.30 o 
 -26   2  25      275.30      480.24    186.48 o 
 -24   2  25      799.70      643.17    196.71 o 
 -22   2  25      584.63      220.50    174.35 o 
 -20   2  25      200.28      368.24    151.00 o 
 -18   2  25      542.54      661.65    298.28 o 
 -16   2  25      689.57      789.49    155.74 o 
 -14   2  25      124.69      146.88     78.17 o 
 -12   2  25        4.99       33.37     85.30 o 
 -10   2  25       98.61      -32.83    103.47 o 
  -8   2  25       54.36      -36.76    101.62 o 
  -6   2  25     1374.39     1184.82    211.99 o 
  -4   2  25      919.79     1043.97    203.80 o 
  -2   2  25     1203.14     1201.10    239.05 o 
   0   2  25       80.65      235.72    107.51 o 
   2   2  25      629.48      724.45    195.29 o 
   4   2  25       86.88      118.84    103.87 o 
   6   2  25        5.75      185.61    100.34 o 
 -25   3  25      453.67      810.87    215.98 o 
 -23   3  25      225.97      474.77    199.09 o 
 -21   3  25      211.33      237.94    151.56 o 
 -19   3  25      417.85      692.73    304.34 o 
 -17   3  25      204.19      308.60    157.11 o 
 -15   3  25     1382.62     1157.45    202.42 o 
 -13   3  25     1107.58      824.61    186.43 o 
 -11   3  25      586.78      326.66    155.56 o 
  -9   3  25      689.44      690.43    587.28 o 
  -7   3  25      751.28      664.57    184.35 o 
  -5   3  25       37.94      107.30    134.36 o 
  -3   3  25      354.91      201.86    110.60 o 
  -1   3  25     1381.52     1589.62    174.15 o 
   1   3  25     1721.16     1742.38    180.96 o 
   3   3  25      741.83     1012.10    179.80 o 
   5   3  25      924.88     1141.59    213.91 o 
 -24   4  25       37.92       97.28    179.82 o 
 -22   4  25      156.56      115.11    146.67 o 
 -20   4  25      576.72      606.02    216.45 o 
 -18   4  25     1760.27     2297.59    274.25 o 
 -16   4  25     2273.65     2724.61    261.63 o 
 -14   4  25     1289.06     1064.30    236.91 o 
 -12   4  25       15.99      -53.76    225.97 o 
 -10   4  25       48.22       87.77    252.61 o 
  -8   4  25      559.32      438.00    238.10 o 
  -6   4  25      803.28      673.40    274.25 o 
  -4   4  25      449.66      585.12    141.62 o 
  -2   4  25       14.64      104.86    108.88 o 
   0   4  25      977.93      914.26    187.38 o 
   2   4  25       86.57      174.43    112.40 o 
   4   4  25      340.81      475.63    168.45 o 
 -23   5  25       39.53      -36.15    266.40 o 
 -21   5  25       56.77      114.46    152.85 o 
 -19   5  25     1515.09     1489.76    233.12 o 
 -17   5  25     1965.22     1949.14    336.81 o 
 -15   5  25     1759.54     1928.37    249.63 o 
 -13   5  25     1709.59     1717.35    403.65 o 
 -11   5  25      354.70     -225.02    237.15 o 
  -9   5  25     3506.07     3374.52    485.47 o 
  -7   5  25     1228.46      755.21    312.79 o 
  -5   5  25      967.46     1194.80    430.53 o 
  -3   5  25     1240.06     1432.92    339.43 o 
  -1   5  25     4459.91     4849.93    354.60 o 
   1   5  25     2305.77     2195.79    272.75 o 
 -20   6  25     2088.80     2871.69    483.33 o 
 -18   6  25      840.04      432.91    277.11 o 
 -16   6  25      334.88      280.44    293.28 o 
 -14   6  25     2777.25     3328.14    493.56 o 
 -12   6  25        8.46     -157.46    199.56 o 
 -10   6  25      341.00      215.03    242.14 o 
  -8   6  25       59.87       30.92    230.25 o 
  -6   6  25      203.94       73.74    235.96 o 
  -4   6  25       53.48       31.16    216.93 o 
  -2   6  25      192.60      300.13    232.39 o 
   0   6  25      140.99      463.79    198.61 o 
 -15   7  25     2753.62     2855.75    481.43 o 
 -13   7  25     2163.16     1631.96    414.59 o 
 -11   7  25     2072.50     1818.92    410.55 o 
  -9   7  25     2313.10     1795.61    405.31 o 
  -7   7  25     2099.18     2049.17    429.10 o 
  -5   7  25      834.86      866.05    330.15 o 
 -26   0  26      227.55      508.78    152.47 o 
 -24   0  26       22.14      119.64    124.64 o 
 -22   0  26        2.61       95.86    136.53 o 
 -20   0  26      491.48      158.89    131.54 o 
 -18   0  26        5.36      133.68    141.53 o 
 -16   0  26     4021.27     3861.95    293.76 o 
 -14   0  26      504.19      263.48    203.25 o 
 -12   0  26     4215.60     4636.51    345.73 o 
 -10   0  26     5573.77     5816.54    424.10 o 
  -8   0  26      834.40     1303.07    178.21 o 
  -6   0  26     9478.22     9858.42    401.11 o 
  -4   0  26     7904.51     8165.88    367.87 o 
  -2   0  26     1052.62     1013.57    255.11 o 
   0   0  26      925.30      569.19    153.16 o 
   2   0  26       77.52      135.99    134.74 o 
   4   0  26     1877.26     2174.18    535.07 o 
 -25   1  26     1869.23     1925.29    163.03 o 
 -23   1  26     5068.08     5405.26    247.39 o 
 -21   1  26     3120.68     3353.15    200.29 o 
 -19   1  26     1255.28     1339.52    144.56 o 
 -17   1  26     1958.03     1962.58    213.60 o 
 -15   1  26     4068.51     4137.94    206.51 o 
 -13   1  26     2215.19     2287.78    145.47 o 
 -11   1  26      492.97      514.13     98.63 o 
  -9   1  26     1552.90     1498.15    130.28 o 
  -7   1  26      430.74      417.92    100.03 o 
  -5   1  26      731.25      890.14    149.38 o 
  -3   1  26      631.71      587.84    103.70 o 
  -1   1  26      193.73      104.09    145.84 o 
   1   1  26     1670.76     2072.10    165.32 o 
   3   1  26     5186.39     5598.46    383.39 o 
 -24   2  26        7.79      178.63    159.60 o 
 -22   2  26       66.27      211.22    156.75 o 
 -20   2  26       37.83      263.31    168.40 o 
 -18   2  26      382.77       69.55    316.83 o 
 -16   2  26      544.83      900.22    183.95 o 
 -14   2  26      359.13      271.41    151.50 o 
 -12   2  26     1431.52     1391.30    176.67 o 
 -10   2  26     7987.97     8220.36    460.21 o 
  -8   2  26     7009.57     7050.53    308.54 o 
  -6   2  26     4311.32     4464.15    344.02 o 
  -4   2  26     3668.08     3915.26    330.84 o 
  -2   2  26     3950.43     4766.15    357.93 o 
   0   2  26     2465.92     2608.78    211.27 o 
   2   2  26     2009.74     2183.11    344.35 o 
   4   2  26      940.80      854.75    149.05 o 
 -23   3  26      761.24     1101.53    239.76 o 
 -21   3  26     1500.77     2290.51    247.07 o 
 -19   3  26     1182.83      920.15    196.32 o 
 -17   3  26     1599.38     1733.75    223.36 o 
 -15   3  26     1537.95     1322.61    294.35 o 
 -13   3  26     1077.84     1326.08    287.57 o 
 -11   3  26      696.00      653.92    186.41 o 
  -9   3  26      518.53      731.31    196.14 o 
  -7   3  26      583.95      557.17    190.02 o 
  -5   3  26       44.05      278.57    165.46 o 
  -3   3  26        6.12       85.21    146.20 o 
  -1   3  26       61.51      104.24    108.68 o 
   1   3  26       10.56      -12.90    122.60 o 
   3   3  26      375.83      314.52    140.20 o 
 -22   4  26        1.44      183.98    153.30 o 
 -20   4  26      147.11      234.44    157.05 o 
 -18   4  26      412.09      284.25    165.59 o 
 -16   4  26      353.34      400.59    168.82 o 
 -14   4  26       30.82      101.74    155.16 o 
 -12   4  26      587.68      616.06    305.65 o 
 -10   4  26     2256.63     2278.22    432.67 o 
  -8   4  26     1298.11      982.60    347.28 o 
  -6   4  26       30.64      -22.53    235.84 o 
  -4   4  26       18.77      -73.50     97.30 o 
  -2   4  26      413.35      268.62    164.51 o 
   0   4  26     2361.58     2344.07    378.14 o 
   2   4  26      606.70      787.49    147.01 o 
 -21   5  26       16.95       11.59    148.88 o 
 -19   5  26     1036.16     1093.62    220.86 o 
 -17   5  26      303.70      391.75    178.24 o 
 -15   5  26     1327.26     1689.67    479.65 o 
 -13   5  26     2525.22     3075.29    484.76 o 
 -11   5  26      136.39      174.11    274.97 o 
  -9   5  26       52.60      155.80    251.66 o 
  -7   5  26        4.35     -176.02    176.02 o 
  -5   5  26        0.07      230.42    146.54 o 
  -3   5  26      222.29      135.35    142.16 o 
  -1   5  26       74.03      286.62    151.69 o 
 -16   6  26      188.22     -118.93    244.04 o 
 -14   6  26      209.65      330.15    268.54 o 
 -12   6  26      301.26       71.83    229.77 o 
 -10   6  26      608.11      322.78    273.06 o 
  -8   6  26      717.35      750.45    324.68 o 
  -6   6  26      535.47      872.47    326.82 o 
  -4   6  26      538.91      306.84    248.33 o 
 -23   1  27      165.93      329.28     94.10 o 
 -21   1  27      463.26      459.62    101.38 o 
 -19   1  27     1507.95     1756.70    231.68 o 
 -17   1  27       69.90       38.06     82.42 o 
 -15   1  27       16.07      149.37    100.19 o 
 -13   1  27      205.58      211.08    105.33 o 
 -11   1  27       34.84      112.71     83.42 o 
  -9   1  27     3103.98     3255.77    169.75 o 
  -7   1  27     1501.58     1464.32    128.47 o 
  -5   1  27      398.85      541.11    145.67 o 
  -3   1  27     1333.40     1491.53    132.07 o 
  -1   1  27     1857.52     2002.77    195.09 o 
   1   1  27     1324.74     1763.70    260.53 o 
 -22   2  27      922.31     1024.94    219.31 o 
 -20   2  27      842.56      635.80    204.80 o 
 -18   2  27      574.71      548.85    164.84 o 
 -16   2  27      546.50      530.16    165.18 o 
 -14   2  27       78.69     -115.77    115.77 o 
 -12   2  27        2.75      -38.03    132.50 o 
 -10   2  27      393.89      377.13    134.70 o 
  -8   2  27     1729.77     1570.87    186.06 o 
  -6   2  27       18.66     -105.68    105.68 o 
  -4   2  27       78.65      135.39    152.42 o 
  -2   2  27      132.46       99.24    150.18 o 
   0   2  27       85.17       43.67    151.98 o 
 -21   3  27      186.27      286.92    196.12 o 
 -19   3  27      747.33      611.15    191.83 o 
 -17   3  27      959.87      814.00    191.05 o 
 -15   3  27      127.02       87.34    144.24 o 
 -13   3  27       99.05       93.03    151.18 o 
 -11   3  27      579.98      451.94    179.35 o 
  -9   3  27      181.67       87.31    123.91 o 
  -7   3  27      139.80      175.62    162.20 o 
  -5   3  27     1869.17     1955.30    267.38 o 
  -3   3  27     4647.07     4557.31    727.50 o 
  -1   3  27      846.09      520.92    137.78 o 
 -20   4  27     1798.97     1988.78    392.59 o 
 -18   4  27     1178.68      821.08    196.77 o 
 -16   4  27     1600.00     1837.12    244.26 o 
 -14   4  27       17.98      104.09    159.68 o 
 -12   4  27       70.38     -179.45    218.71 o 
 -10   4  27     1853.22     2351.01    451.22 o 
  -8   4  27      819.72      769.00    320.64 o 
  -6   4  27      115.38      269.25    164.79 o 
  -4   4  27        4.28       55.43    261.53 o 
  -2   4  27       19.48       99.74    109.24 o 
 -17   5  27     1606.16     1623.80    352.03 o 
 -15   5  27      406.38      153.23    158.38 o 
 -13   5  27      636.55      736.18    329.20 o 
 -11   5  27      778.43      -14.75    233.34 o 
  -9   5  27      481.59      715.01    312.07 o 
  -7   5  27       91.39     -229.06    229.77 o 
  -5   5  27     1613.42     1785.14    379.39 o 
 -22   0  28      229.31      548.51    155.08 o 
 -20   0  28      961.32      945.73    186.24 o 
 -18   0  28       96.74      206.70    134.87 o 
 -16   0  28      318.53      223.59    150.33 o 
 -14   0  28      486.06      719.84    174.95 o 
 -12   0  28     5858.33     6383.30    663.15 o 
 -10   0  28     5299.62     5779.50    732.85 o 
  -8   0  28     1612.05     1953.45    210.61 o 
  -6   0  28     4608.92     5214.59    302.37 o 
  -4   0  28     2467.60     2907.76    340.97 o 
  -2   0  28      271.37      318.77    222.87 o 
 -21   1  28      479.51      769.48    116.25 o 
 -19   1  28     3591.35     4235.17    219.32 o 
 -17   1  28     4221.41     4568.38    207.84 o 
 -15   1  28     1907.48     2288.72    160.41 o 
 -13   1  28      246.90      432.64     97.71 o 
 -11   1  28       18.53       72.78     84.06 o 
  -9   1  28      308.60      287.58     92.64 o 
  -7   1  28      298.46      154.36     89.72 o 
  -5   1  28      545.79      427.49    112.54 o 
  -3   1  28      163.70      189.60    126.90 o 
  -1   1  28     1355.69     1694.52    187.46 o 
 -20   2  28        8.71      -39.01    125.59 o 
 -18   2  28      317.36      354.14    147.12 o 
 -16   2  28      220.76      241.88    149.77 o 
 -14   2  28     1344.29     1304.94    203.14 o 
 -12   2  28     3242.03     3493.42    500.93 o 
 -10   2  28      843.52     1025.52    166.20 o 
  -8   2  28     1370.00     1369.29    177.97 o 
  -6   2  28     1649.98     1349.15    183.89 o 
  -4   2  28     1766.57     2009.85    280.01 o 
  -2   2  28     3065.59     3176.25    698.60 o 
 -19   3  28     2976.97     2786.65    286.38 o 
 -17   3  28     3726.99     3715.57    298.63 o 
 -15   3  28     2471.60     2194.06    258.41 o 
 -13   3  28     1919.25     1524.36    229.41 o 
 -11   3  28     5752.00     6027.73    370.80 o 
  -9   3  28     1591.53     1649.49    196.03 o 
  -7   3  28        6.17      172.48    177.04 o 
  -5   3  28        4.42      -62.12    142.44 o 
  -3   3  28       18.95       17.02    151.07 o 
 -16   4  28        2.50       51.79    170.55 o 
 -14   4  28      739.60      660.94    215.50 o 
 -12   4  28     2021.89     1377.63    239.34 o 
 -10   4  28      214.28     -122.50    234.05 o 
  -8   4  28       98.54      301.61    271.40 o 
  -6   4  28     1763.41     2697.51    303.47 o 
 -19   1  29        4.51      273.61     96.17 o 
 -17   1  29       29.65      320.64    123.45 o 
 -15   1  29      710.78      631.90    106.45 o 
 -13   1  29      184.66      336.21     96.35 o 
 -11   1  29     1010.96     1079.98    117.20 o 
  -9   1  29      314.50      267.41    164.59 o 
  -7   1  29      146.32      142.41    126.61 o 
  -5   1  29      440.78      338.22    125.76 o 
 -18   2  29      519.32      657.34    167.99 o 
 -16   2  29      433.56      664.37    179.11 o 
 -14   2  29      624.71      835.25    188.33 o 
 -12   2  29      640.72      943.12    196.03 o 
 -10   2  29       18.99     -123.43    123.43 o 
  -8   2  29      265.19      363.72    135.00 o 
  -6   2  29       54.67      254.65    132.89 o 
 -15   3  29       64.31      169.18    142.22 o 
 -13   3  29      184.40       43.26    154.22 o 
 -11   3  29      685.81      660.91    195.64 o 
  -9   3  29       26.50       41.35    154.77 o 
 -14   0  30      816.76      937.41    363.45 o 
 -12   0  30      574.02      687.63    167.81 o 
                                                 
